# Supplementary material for: Identification of Shared Molecular Signatures Indicate the Susceptibility of Endometriosis to Multiple Sclerosis
Source: Front Genet. 2018 Feb 16;9:42. doi: 10.3389/fgene.2018.00042 (PMC5820528; doi:10.3389/fgene.2018.00042)
Supplement: Supplementary file 2 [file Table1.XLSX]

## Sheet: Table S1|DE Probes
Table S1| List of differentially expressed probes and corresponding genes with significant cutoff p ≤ 0.05 in EMS (a) and MS (b)
(a) EMS
Probs	GeneID	Symbol	Description	Chromosome	Start_position_on_the_genomic_accession	End_position_on_the_genomic_accession
204393_s_at	55	ACPP	acid phosphatase, prostate	3	132317367	132368302
229309_at	153	ADRB1	adrenoceptor beta 1	10	114044047	114046908
213592_at	187	APLNR	apelin receptor	11	57233577	57237453
208323_s_at	312	ANXA13	annexin A13	8	123680794	123737407
210896_s_at	444	ASPH	aspartate beta-hydroxylase	8	61500556	61714640
242836_at	483	ATP1B3	ATPase, Na+/K+ transporting, beta 3 polypeptide	3	141876628	141926540
236439_at	604	BCL6	B-cell CLL/lymphoma 6	3	187721377	187745725
244503_at	627	BDNF	brain-derived neurotrophic factor	11	27654893	27722058
228964_at	639	PRDM1	PR domain containing 1, with ZNF domain	6	106086320	106109939
1552487_a_at	646	BNC1	basonuclin 1	15	83255884	83284716
220102_at	668	FOXL2	forkhead box L2	3	138944224	138947140
207326_at	685	BTC	betacellulin	4	74744759	74794672
205654_at	722	C4BPA	complement component 4 binding protein, alpha	1	207104238	207144972
235979_at	730	C7	complement component 7	5	40909473	41016004
238537_at	767	CA8	carbonic anhydrase VIII	8	60187347	60281395
233388_at	771	CA12	carbonic anhydrase XII	15	63323531	63382110
243334_at	776	CACNA1D	calcium channel, voltage-dependent, L type, alpha 1D subunit	3	53494976	53813151
226424_at///231728_at///231729_s_at	828	CAPS	calcyphosine	19	5913648	5916211
238512_at	829	CAPZA1	capping protein (actin filament) muscle Z-line, alpha 1	1	112619453	112671619
236114_at	861	RUNX1	runt-related transcription factor 1	21	34787801	35049310
34031_i_at	889	KRIT1	KRIT1, ankyrin repeat containing	7	92198969	92246128
228729_at	891	CCNB1	cyclin B1	5	69167010	69178245
205987_at	911	CD1C	CD1c molecule	1	158289773	158294774
220674_at	933	CD22	CD22 molecule	19	35329166	35347361
232421_at	949	SCARB1	scavenger receptor class B, member 1	12	124777628	124863973
201130_s_at	999	CDH1	cadherin 1, type 1	16	68737292	68835542
212437_at	1059	CENPB	centromere protein B, 80kDa	20	3783851	3786690
242488_at	1131	CHRM3	cholinergic receptor, muscarinic 3	1	239386565	239911462
208791_at///208792_s_at	1191	CLU	clusterin	8	27596917	27615031
222073_at	1285	COL4A3	collagen, type IV, alpha 3 (Goodpasture antigen)	2	227164565	227314792
226237_at	1295	COL8A1	collagen, type VIII, alpha 1	3	99638596	99796733
221900_at	1296	COL8A2	collagen, type VIII, alpha 2	1	36095236	36125770
37892_at	1301	COL11A1	collagen, type XI, alpha 1	1	102876467	103108576
214282_at	1356	CP	ceruloplasmin (ferroxidase)	3	149162410	149222050
235019_at///235706_at///241765_at///243403_x_at	1368	CPM	carboxypeptidase M	12	68851175	68963240
206224_at	1469	CST1	cystatin SN	20	23747553	23750937
206813_at	1489	CTF1	cardiotrophin 1	16	30895828	30903560
1554411_at	1499	CTNNB1	catenin (cadherin-associated protein), beta 1, 88kDa	3	41199451	41240448
226374_at///239155_at	1525	CXADR	coxsackie virus and adenovirus receptor	21	17512906	17633323
210096_at	1580	CYP4B1	cytochrome P450, family 4, subfamily B, polypeptide 1	1	46798995	46819349
237409_at	1612	DAPK1	death-associated protein kinase 1	9	87497228	87708634
205371_s_at	1629	DBT	dihydrolipoamide branched chain transacylase E2	1	100186922	100249863
227463_at	1636	ACE	angiotensin I converting enzyme	17	63477061	63498380
231240_at	1734	DIO2	deiodinase, iodothyronine, type II	14	80197525	80231054
239309_at///242940_x_at	1750	DLX6	distal-less homeobox 6	7	97005978	97011040
237953_at	1803	DPP4	dipeptidyl-peptidase 4	2	161992241	162074542
228546_at	1804	DPP6	dipeptidyl-peptidase 6	7	153887097	154894290
206065_s_at	1807	DPYS	dihydropyrimidinase	8	104379424	104467049
237292_at	1809	DPYSL3	dihydropyrimidinase-like 3	5	147390808	147510260
208370_s_at	1827	RCAN1	regulator of calcineurin 1	21	34516442	34615142
219787_s_at	1894	ECT2	epithelial cell transforming 2	3	172750682	172829265
227404_s_at	1958	EGR1	early growth response 1	5	138465492	138469315
205321_at	1968	EIF2S3	eukaryotic translation initiation factor 2, subunit 3 gamma, 52kDa	X	24054948	24078810
212420_at	1997	ELF1	E74-like factor 1 (ets domain transcription factor)	13	40931919	41061378
229842_at	1999	ELF3	E74-like factor 3 (ets domain transcription factor, epithelial-specific )	1	202010519	202017188
221950_at	2018	EMX2	empty spiracles homeobox 2	10	117542445	117549546
201718_s_at	2037	EPB41L2	erythrocyte membrane protein band 4.1-like 2	6	130828173	131063322
227449_at///228948_at	2043	EPHA4	EPH receptor A4	2	221418027	221574202
237939_at	2044	EPHA5	EPH receptor A5	4	65319563	65670495
226213_at	2065	ERBB3	erb-b2 receptor tyrosine kinase 3	12	56080025	56103507
221911_at	2115	ETV1	ets variant 1	7	13891229	13991425
221884_at///226420_at///243277_x_at	2122	MECOM	MDS1 and EVI1 complex locus	3	169083499	169663786
243652_at	2139	EYA2	EYA transcriptional coactivator and phosphatase 2	20	46894624	47188844
203305_at	2162	F13A1	coagulation factor XIII, A1 polypeptide	6	6144078	6321013
208153_s_at	2196	FAT2	FAT atypical cadherin 2	5	151504092	151652140
202765_s_at	2200	FBN1	fibrillin 1	15	48408306	48645788
217344_at	2224	FDPS	farnesyl diphosphate synthase	1	155308748	155320666
206742_at	2277	FIGF	c-fos induced growth factor (vascular endothelial growth factor D)	X	15345591	15384413
224840_at	2289	FKBP5	FK506 binding protein 5	6	35573585	35728583
242344_at	2561	GABRB2	gamma-aminobutyric acid (GABA) A receptor, beta 2	5	161288419	161548124
243692_at	2626	GATA4	GATA binding protein 4	8	11676924	11760001
240385_at	2627	GATA6	GATA binding protein 6	18	22169437	22202528
202269_x_at///231577_s_at	2633	GBP1	guanylate binding protein 1, interferon-inducible	1	89052304	89065360
230788_at	2651	GCNT2	glucosaminyl (N-acetyl) transferase 2, I-branching enzyme (I blood group)	6	10521283	10629368
227550_at	2674	GFRA1	GDNF family receptor alpha 1	10	116056925	116273614
238987_at	2683	B4GALT1	UDP-Gal:betaGlcNAc beta 1,4- galactosyltransferase, polypeptide 1	9	33110637	33167358
209469_at///209470_s_at	2823	GPM6A	glycoprotein M6A	4	175632937	176002691
229105_at	2863	GPR39	G protein-coupled receptor 39	2	132416161	132646596
206204_at	2888	GRB14	growth factor receptor-bound protein 14	2	164492406	164621850
236538_at	2891	GRIA2	glutamate receptor, ionotropic, AMPA 2	4	157220584	157366075
1569290_s_at	2892	GRIA3	glutamate receptor, ionotropic, AMPA 3	X	123184243	123490915
211450_s_at	2956	MSH6	mutS homolog 6	2	47783082	47806953
205436_s_at	3014	H2AFX	H2A histone family, member X	11	119093874	119095467
206643_at	3034	HAL	histidine ammonia-lyase	12	95972662	95996365
220085_at///223556_at	3070	HELLS	helicase, lymphoid-specific	10	94545767	94602099
205425_at	3092	HIP1	huntingtin interacting protein 1	7	75533298	75738972
204753_s_at	3131	HLF	hepatic leukemia factor	17	55264960	55325065
40284_at	3170	FOXA2	forkhead box A2	20	22581004	22585463
228904_at	3213	HOXB3	homeobox B3	17	48548870	48590282
229667_s_at	3218	HOXB8	homeobox B8	17	48612346	48615112
218959_at	3226	HOXC10	homeobox C10	12	53985162	53990279
229400_at///238847_at	3236	HOXD10	homeobox D10	2	176116764	176119942
206294_at	3284	HSD3B2	hydroxy-delta-5-steroid dehydrogenase, 3 beta- and steroid delta-isomerase 2	1	119414931	119423039
233694_at	3305	HSPA1L	heat shock 70kDa protein 1-like	6	31809619	31821999
1557910_at	3326	HSP90AB1	heat shock protein 90kDa alpha (cytosolic), class B member 1	6	44246166	44253888
237169_at	3371	TNC	tenascin C	9	115019575	115118257
1555564_a_at	3426	CFI	complement factor I	4	109731221	109802225
203424_s_at	3488	IGFBP5	insulin-like growth factor binding protein 5	2	216672105	216695549
213674_x_at	3495	IGHD	immunoglobulin heavy constant delta	14	105838401	105845677
234851_at	3535	IGL	immunoglobulin lambda locus	22	22026076	22922913
229358_at	3549	IHH	indian hedgehog	2	219054420	219060516
204864_s_at	3572	IL6ST	interleukin 6 signal transducer	5	55935095	55994993
210029_at	3620	IDO1	indoleamine 2,3-dioxygenase 1	8	39913809	39928790
227140_at	3624	INHBA	inhibin, beta A	7	41689003	41703108
1553530_a_at///1553678_a_at	3688	ITGB1	integrin, beta 1 (fibronectin receptor, beta polypeptide, antigen CD29 includes MDF2, MSK12)	10	32900318	32958365
226535_at	3694	ITGB6	integrin, beta 6	2	160099666	160200313
226189_at///242982_x_at	3696	ITGB8	integrin, beta 8	7	20329803	20415759
211323_s_at///216944_s_at///240052_at	3708	ITPR1	inositol 1,4,5-trisphosphate receptor, type 1	3	4493348	4847840
227677_at	3718	JAK3	Janus kinase 3	19	17824780	17848071
207103_at	3751	KCND2	potassium channel, voltage gated Shal related subfamily D, member 2	7	120273641	120750333
221503_s_at	3839	KPNA3	karyopherin alpha 3 (importin alpha 4)	13	49699307	49792921
1559203_s_at	3845	KRAS	Kirsten rat sarcoma viral oncogene homolog	12	25204789	25250931
211651_s_at	3912	LAMB1	laminin, beta 1	7	107923801	108003359
209894_at	3953	LEPR	leptin receptor	1	65420652	65637493
225571_at///225575_at	3977	LIFR	leukemia inhibitory factor receptor alpha	5	38474963	38595405
215446_s_at	4015	LOX	lysyl oxidase	5	122063195	122078360
202018_s_at	4057	LTF	lactotransferrin	3	46436005	46465142
215967_s_at	4063	LY9	lymphocyte antigen 9	1	160796074	160828256
200835_s_at	4134	MAP4	microtubule-associated protein 4	3	47850690	48089279
202350_s_at	4147	MATN2	matrilin 2	8	97869056	98036720
214884_at	4168	MCF2	MCF.2 cell line derived transforming sequence	X	139581771	139708243
242172_at	4211	MEIS1	Meis homeobox 1	2	66435125	66572759
238481_at	4256	MGP	matrix Gla protein	12	14881181	14885919
1565162_s_at///224918_x_at///231736_x_at	4257	MGST1	microsomal glutathione S-transferase 1	12	16347142	16377189
205101_at	4261	CIITA	class II, major histocompatibility complex, transactivator	16	10866212	10941449
212023_s_at	4288	MKI67	marker of proliferation Ki-67	10	128096659	128126363
205259_at	4306	NR3C2	nuclear receptor subfamily 3, group C, member 2	4	148078764	148445278
203876_s_at///203878_s_at	4320	MMP11	matrix metallopeptidase 11	22	23772849	23784316
1557553_at	4660	PPP1R12B	protein phosphatase 1, regulatory subunit 12B	1	202348702	202588569
242918_at	4678	NASP	nuclear autoantigenic sperm protein (histone-binding)	1	45583988	45618906
37005_at	4681	NBL1	neuroblastoma 1, DAN family BMP antagonist	1	19643229	19658456
227394_at	4684	NCAM1	neural cell adhesion molecule 1	11	112961247	113278436
33767_at	4744	NEFH	neurofilament, heavy polypeptide	22	29480192	29491290
205858_at	4804	NGFR	nerve growth factor receptor	17	49495293	49515020
205440_s_at	4886	NPY1R	neuropeptide Y receptor Y1	4	163323962	163344832
221795_at///221796_at	4915	NTRK2	neurotrophic tyrosine kinase, receptor, type 2	9	84668458	85027070
235739_at	4929	NR4A2	nuclear receptor subfamily 4, group A, member 2	2	156324432	156334683
205908_s_at	4958	OMD	osteomodulin	9	92414245	92424554
228335_at	5010	CLDN11	claudin 11	3	170418865	170434691
206859_s_at	5047	PAEP	progestagen-associated endometrial protein	9	135561754	135566776
202627_s_at	5054	SERPINE1	serpin peptidase inhibitor, clade E (nexin, plasminogen activator inhibitor type 1), member 1	7	101127089	101139266
229831_at	5067	CNTN3	contactin 3 (plasmacytoma associated)	3	74262568	74614445
238919_at	5101	PCDH9	protocadherin 9	13	66302834	67230336
1554717_a_at	5144	PDE4D	phosphodiesterase 4D, cAMP-specific	5	58969038	60522120
225207_at	5166	PDK4	pyruvate dehydrogenase kinase, isozyme 4	7	95583497	95596613
222938_x_at///232737_s_at	5169	ENPP3	ectonucleotide pyrophosphatase/phosphodiesterase 3	6	131637235	131747413
213791_at	5179	PENK	proenkephalin	8	56440954	56446723
244677_at	5187	PER1	period circadian clock 1	17	8140470	8156405
227899_at	5212	VIT	vitrin	2	36696690	36814794
226303_at	5239	PGM5	phosphoglucomutase 5	9	68356899	68531061
228554_at	5241	PGR	progesterone receptor	11	101029624	101130668
202833_s_at	5265	SERPINA1	serpin peptidase inhibitor, clade A (alpha-1 antiproteinase, antitrypsin), member 1	14	94376747	94390692
236599_at	5270	SERPINE2	serpin peptidase inhibitor, clade E (nexin, plasminogen activator inhibitor type 1), member 2	2	223975048	224039319
204484_at	5287	PIK3C2B	phosphatidylinositol-4-phosphate 3-kinase, catalytic subunit type 2 beta	1	204422628	204494815
205934_at	5334	PLCL1	phospholipase C-like 1	2	197804602	198149884
226636_at	5337	PLD1	phospholipase D1, phosphatidylcholine-specific	3	171600405	171810494
228202_at	5350	PLN	phospholamban	6	118548279	118560424
204284_at	5507	PPP1R3C	protein phosphatase 1, regulatory subunit 3C	10	91628440	91633101
223573_s_at///223574_x_at///228010_at	5522	PPP2R2C	protein phosphatase 2, regulatory subunit B, gamma	4	6320578	6563600
229322_at	5529	PPP2R5E	protein phosphatase 2, regulatory subunit B', epsilon isoform	14	63372479	63543361
204507_s_at	5534	PPP3R1	protein phosphatase 3, regulatory subunit B, alpha	2	68178857	68252519
228224_at	5549	PRELP	proline/arginine-rich end leucine-rich repeat protein	1	203475755	203491352
231120_x_at	5570	PKIB	protein kinase (cAMP-dependent, catalytic) inhibitor beta	6	122471917	122726373
201198_s_at	5707	PSMD1	proteasome (prosome, macropain) 26S subunit, non-ATPase, 1	2	231056864	231172827
205048_s_at	5723	PSPH	phosphoserine phosphatase	7	56010363	56051604
210832_x_at	5733	PTGER3	prostaglandin E receptor 3 (subtype EP3)	1	70852353	71047814
1554997_a_at	5743	PTGS2	prostaglandin-endoperoxide synthase 2 (prostaglandin G/H synthase and cyclooxygenase)	1	186671812	186680427
209896_s_at	5781	PTPN11	protein tyrosine phosphatase, non-receptor type 11	12	112418732	112509918
227123_at///239202_at	5865	RAB3B	RAB3B, member RAS oncogene family	1	51907956	51990764
200607_s_at	5885	RAD21	RAD21 cohesin complex component	8	116845934	116874866
228109_at	5924	RASGRF2	Ras protein-specific guanine nucleotide-releasing factor 2	5	80960672	81230162
238736_at	5980	REV3L	REV3-like, polymerase (DNA directed), zeta, catalytic subunit	6	111299031	111483715
209882_at///243463_s_at	6016	RIT1	Ras-like without CAAX 1	1	155897808	155911402
242385_at	6096	RORB	RAR-related orphan receptor B	9	74497336	74687201
202917_s_at///214370_at	6279	S100A8	S100 calcium binding protein A8	1	153390032	153422578
209686_at	6285	S100B	S100 calcium binding protein B	21	46598618	46605122
229273_at	6299	SALL1	spalt-like transcription factor 1	16	51135975	51152316
223839_s_at	6319	SCD	stearoyl-CoA desaturase (delta-9-desaturase)	10	100347015	100364831
228504_at	6332	SCN7A	sodium channel, voltage gated, type VII alpha subunit	2	166403468	166494258
241436_at	6340	SCNN1G	sodium channel, non voltage gated 1 gamma subunit	16	23182719	23216879
32128_at	6362	CCL18	chemokine (C-C motif) ligand 18 (pulmonary and activation-regulated)	17	36064272	36071481
204606_at	6366	CCL21	chemokine (C-C motif) ligand 21	9	34709005	34710167
212157_at	6383	SDC2	syndecan 2	8	96493351	96611809
202035_s_at///202036_s_at	6422	SFRP1	secreted frizzled-related protein 1	8	41261957	41309471
223122_s_at	6423	SFRP2	secreted frizzled-related protein 2	4	153780590	153789076
204052_s_at	6424	SFRP4	secreted frizzled-related protein 4	7	37905932	37916923
210632_s_at	6442	SGCA	sarcoglycan, alpha (50kDa dystrophin-associated glycoprotein)	17	50165975	50175932
207302_at	6445	SGCG	sarcoglycan, gamma (35kDa dystrophin-associated glycoprotein)	13	23160506	23325165
204656_at	6461	SHB	Src homology 2 domain containing adaptor protein B	9	37915898	38069213
1569788_at	6489	ST8SIA1	ST8 alpha-N-acetyl-neuraminide alpha-2,8-sialyltransferase 1	12	22129135	22334714
225491_at	6506	SLC1A2	solute carrier family 1 (glial high affinity glutamate transporter), member 2	11	35251205	35420063
236571_at	6515	SLC2A3	solute carrier family 2 (facilitated glucose transporter), member 3	12	7919228	7936296
205799_s_at	6519	SLC3A1	solute carrier family 3 (amino acid transporter heavy chain), member 1	2	44275458	44320824
207043_s_at	6536	SLC6A9	solute carrier family 6 (neurotransmitter transporter, glycine), member 9	1	43996483	44031492
238546_at	6546	SLC8A1	solute carrier family 8 (sodium/calcium exchanger), member 1	2	40112146	40512486
201072_s_at	6599	SMARCC1	SWI/SNF related, matrix associated, actin dependent regulator of chromatin, subfamily c, member 1	3	47585888	47781915
1559343_at	6638	SNRPN	small nuclear ribonucleoprotein polypeptide N	15	24823647	24978582
215078_at	6648	SOD2	superoxide dismutase 2, mitochondrial	6	159679116	159693321
206239_s_at	6690	SPINK1	serine peptidase inhibitor, Kazal type 1	5	147824580	147839231
208803_s_at	6731	SRP72	signal recognition particle 72kDa	4	56467596	56503681
1558254_s_at	6733	SRPK2	SRSF protein kinase 2	7	105113601	105399366
216905_s_at	6768	ST14	suppression of tumorigenicity 14 (colon carcinoma)	11	130159787	130210362
203998_s_at	6857	SYT1	synaptotagmin I	12	78863993	79452008
229529_at	6943	TCF21	transcription factor 21	6	133889121	133895537
203176_s_at	7019	TFAM	transcription factor A, mitochondrial	10	58385143	58399230
204623_at	7033	TFF3	trefoil factor 3 (intestinal)	21	42311667	42315596
1561872_at	7048	TGFBR2	transforming growth factor, beta receptor II (70/80kDa)	3	30606493	30694142
226625_at	7049	TGFBR3	transforming growth factor, beta receptor III	1	91680343	91906002
201107_s_at	7057	THBS1	thrombospondin 1	15	39581079	39597467
204776_at	7060	THBS4	thrombospondin 4	5	79991311	80083637
205200_at	7123	CLEC3B	C-type lectin domain family 3, member B	3	45026267	45036071
209344_at	7171	TPM4	tropomyosin 4	19	16067507	16103005
201513_at	7247	TSN	translin	2	121755545	121767853
1569472_s_at	7267	TTC3	tetratricopeptide repeat domain 3	21	37073254	37203107
204881_s_at///221765_at	7357	UGCG	UDP-glucose ceramide glucosyltransferase	9	111896766	111935374
241390_at	7364	UGT2B7	UDP glucuronosyltransferase 2 family, polypeptide B7	4	69051249	69112987
228956_at	7368	UGT8	UDP glycosyltransferase 8	4	114598403	114678225
216866_s_at	7373	COL14A1	collagen, type XIV, alpha 1	8	120125108	120373573
208621_s_at///217234_s_at	7430	EZR	ezrin	6	158765741	158819424
213934_s_at	7571	ZNF23	zinc finger protein 23	16	71447597	71462252
203247_s_at	7572	ZNF24	zinc finger protein 24	18	35332214	35344462
1557953_at	7586	ZKSCAN1	zinc finger with KRAB and SCAN domains 1	7	100015572	100045143
228854_at	7704	ZBTB16	zinc finger and BTB domain containing 16	11	114059579	114250676
203319_s_at	7707	ZNF148	zinc finger protein 148	3	125225669	125375354
1568646_x_at	7757	ZNF208	zinc finger protein 208	19	21966095	22010943
226777_at	8038	ADAM12	ADAM metallopeptidase domain 12	10	126012385	126388558
215188_at	8428	STK24	serine/threonine kinase 24	13	98450199	98577151
218711_s_at	8436	SDPR	serum deprivation response	2	191834305	191847280
202303_x_at	8467	SMARCA5	SWI/SNF related, matrix associated, actin dependent regulator of chromatin, subfamily a, member 5	4	143513463	143557489
227826_s_at	8470	SORBS2	sorbin and SH3 domain containing 2	4	185585444	185956716
229787_s_at	8473	OGT	O-linked N-acetylglucosamine (GlcNAc) transferase	X	71533062	71575897
225113_at	8540	AGPS	alkylglycerone phosphate synthase	2	177392743	177543836
205307_s_at	8564	KMO	kynurenine 3-monooxygenase (kynurenine 3-hydroxylase)	1	241531889	241595647
1554789_a_at	8622	PDE8B	phosphodiesterase 8B	5	77180262	77428256
201935_s_at	8672	EIF4G3	eukaryotic translation initiation factor 4 gamma, 3	1	20806292	21177320
231832_at	8693	GALNT4	polypeptide N-acetylgalactosaminyltransferase 4	12	89519412	89524806
211563_s_at	8725	URI1	URI1, prefoldin-like chaperone	19	29923644	30016612
202687_s_at///202688_at	8743	TNFSF10	tumor necrosis factor (ligand) superfamily, member 10	3	172505508	172523507
225566_at///229225_at	8828	NRP2	neuropilin 2	2	205682449	205798133
235821_at	8840	WISP1	WNT1 inducible signaling pathway protein 1	8	133191039	133231690
232993_at	8867	SYNJ1	synaptojanin 1	21	32628759	32728040
228415_at	8905	AP1S2	adaptor-related protein complex 1, sigma 2 subunit	X	15825806	15855014
227697_at	9021	SOCS3	suppressor of cytokine signaling 3	17	78356777	78360079
212470_at	9043	SPAG9	sperm associated antigen 9	17	50962174	51120865
231773_at	9068	ANGPTL1	angiopoietin-like 1	1	178849535	178871353
204278_s_at	9166	EBAG9	estrogen receptor binding site associated, antigen, 9	8	109539700	109565996
206489_s_at	9229	DLGAP1	discs, large (Drosophila) homolog-associated protein 1	18	3496032	4455310
231798_at	9241	NOG	noggin	17	56593699	56595590
219508_at	9245	GCNT3	glucosaminyl (N-acetyl) transferase 3, mucin type	15	59611783	59620011
230424_at	9315	NREP	neuronal regeneration related protein	5	111729303	111976931
218343_s_at	9330	GTF3C3	general transcription factor IIIC, polypeptide 3, 102kDa	2	196763032	196799768
207175_at	9370	ADIPOQ	adiponectin, C1Q and collagen domain containing	3	186842668	186858463
228547_at	9378	NRXN1	neurexin 1	2	49918505	51032536
219914_at	9427	ECEL1	endothelin converting enzyme-like 1	2	232479827	232487859
1556097_at	9455	HOMER2	homer scaffolding protein 2	15	82836946	82986161
220170_at	9457	FHL5	four and a half LIM domains 5	6	96562548	96618620
222062_at	9466	IL27RA	interleukin 27 receptor, alpha	19	14031740	14052919
210181_s_at	9478	CABP1	calcium binding protein 1	12	120640619	120667324
238091_at	9501	RPH3AL	rabphilin 3A-like (without C2 domains)	17	212389	386254
229228_at	9586	CREB5	cAMP responsive element binding protein 5	7	28299321	28825894
231067_s_at	9590	AKAP12	A kinase (PRKA) anchor protein 12	6	151239999	151358559
224209_s_at	9615	GDA	guanine deaminase	9	72114595	72259059
203048_s_at	9652	TTC37	tetratricopeptide repeat domain 37	5	95463895	95555005
214313_s_at	9669	EIF5B	eukaryotic translation initiation factor 5B	2	99337371	99400265
229032_at	9671	WSCD2	WSC domain containing 2	12	108129343	108250537
1552760_at	9734	HDAC9	histone deacetylase 9	7	18086942	18999521
224030_s_at	9747	TCAF1	TRPM8 channel-associated factor 1	7	143851368	143902198
206102_at	9837	GINS1	GINS complex subunit 1 (Psf1 homolog)	20	25407444	25448555
241004_at	9846	GAB2	GRB2-associated binding protein 2	11	78215290	78417822
231063_at	9848	MFAP3L	microfibrillar-associated protein 3-like	4	169986597	170033028
202128_at	9870	AREL1	apoptosis resistant E3 ubiquitin protein ligase 1	14	74661252	74713115
236641_at	9928	KIF14	kinesin family member 14	1	200551497	200620791
227361_at	9953	HS3ST3B1	heparan sulfate (glucosamine) 3-O-sulfotransferase 3B1	17	14301050	14349406
219985_at	9955	HS3ST3A1	heparan sulfate (glucosamine) 3-O-sulfotransferase 3A1	17	13494032	13601974
65517_at	10053	AP1M2	adaptor-related protein complex 1, mu 2 subunit	19	10572671	10587315
223730_at	10082	GPC6	glypican 6	13	93226825	94408020
223465_at	10087	COL4A3BP	collagen, type IV, alpha 3 (Goodpasture antigen) binding protein	5	75368486	75511981
227236_at	10100	TSPAN2	tetraspanin 2	1	115048011	115089500
243296_at	10135	NAMPT	nicotinamide phosphoribosyltransferase	7	106248285	106285732
224730_at	10238	DCAF7	DDB1 and CUL4 associated factor 7	17	63550435	63594279
223710_at	10344	CCL26	chemokine (C-C motif) ligand 26	7	75769524	75789746
239185_at///242541_at	10350	ABCA9	ATP-binding cassette, sub-family A (ABC1), member 9	17	68974632	69067443
207980_s_at	10370	CITED2	Cbp/p300-interacting transactivator, with Glu/Asp-rich carboxy-terminal domain, 2	6	139372255	139374650
224221_s_at	10451	VAV3	vav 3 guanine nucleotide exchange factor	1	107571160	107964923
226847_at	10468	FST	follistatin	5	53480341	53487134
237065_s_at	10542	LAMTOR5	late endosomal/lysosomal adaptor, MAPK and MTOR activator 5	1	110401253	110407924
203650_at	10544	PROCR	protein C receptor, endothelial	20	35171937	35215989
37145_at	10578	GNLY	granulysin	2	85694291	85698854
206268_at	10637	LEFTY1	left-right determination factor 1	1	225886282	225889146
223501_at///223502_s_at	10673	TNFSF13B	tumor necrosis factor (ligand) superfamily, member 13b	13	108269420	108308484
234583_at	10752	CHL1	cell adhesion molecule L1-like	3	196596	409417
201939_at	10769	PLK2	polo-like kinase 2	5	58453982	58460139
211009_s_at	10778	ZNF271P	zinc finger protein 271, pseudogene	18	35290272	35310766
231771_at	10804	GJB6	gap junction protein, beta 6, 30kDa	13	20221962	20232395
208744_x_at	10808	HSPH1	heat shock 105kDa/110kDa protein 1	13	31134974	31163109
225382_at	10838	ZNF275	zinc finger protein 275	X	153334155	153352926
227265_at	10875	FGL2	fibrinogen-like 2	7	77193371	77199833
205972_at	10991	SLC38A3	solute carrier family 38, member 3	3	50205246	50220979
226136_at///226142_at	11010	GLIPR1	GLI pathogenesis-related 1	12	75480733	75501936
214045_at	11019	LIAS	lipoic acid synthetase	4	39459024	39477653
219935_at///235368_at	11096	ADAMTS5	ADAM metallopeptidase with thrombospondin type 1 motif, 5	21	26917912	26967120
205526_s_at	11104	KATNA1	katanin p60 (ATPase containing) subunit A 1	6	149594873	149649018
238718_at	11145	PLA2G16	phospholipase A2, group XVI	11	63574462	63616926
212605_s_at	11165	NUDT3	nudix (nucleoside diphosphate linked moiety X)-type motif 3	6	34287194	34392680
237411_at	11174	ADAMTS6	ADAM metallopeptidase with thrombospondin type 1 motif, 6	5	65148736	65482027
224061_at	11185	INMT	indolethylamine N-methyltransferase	7	30752135	30757602
219764_at	11211	FZD10	frizzled class receptor 10	12	130162459	130165740
230883_at	11249	NXPH2	neurexophilin 2	2	138669157	138780241
1555920_at	11335	CBX3	chromobox homolog 3	7	26201211	26213607
222899_at	22801	ITGA11	integrin, alpha 11	15	68297428	68432160
206732_at	22865	SLITRK3	SLIT and NTRK-like family, member 3	3	165186720	165196681
235592_at	22936	ELL2	elongation factor, RNA polymerase II, 2	5	95885098	95962071
243681_at	22941	SHANK2	SH3 and multiple ankyrin repeat domains 2	11	70467856	71252738
209255_at	23008	KLHDC10	kelch domain containing 10	7	130070509	130135720
203619_s_at	23017	FAIM2	Fas apoptotic inhibitory molecule 2	12	49866896	49903977
200906_s_at	23022	PALLD	palladin, cytoskeletal associated protein	4	168497064	168928457
1558406_a_at	23086	EXPH5	exophilin 5	11	108505431	108593765
206710_s_at///211776_s_at	23136	EPB41L3	erythrocyte membrane protein band 4.1-like 3	18	5392381	5630666
212006_at	23190	UBXN4	UBX domain protein 4	2	135741619	135785063
240777_at	23224	SYNE2	spectrin repeat containing, nuclear envelope 2	14	63852586	64226449
236264_at	23284	ADGRL3	adhesion G protein-coupled receptor L3	4	61383124	62078335
232279_at	23338	JADE2	jade family PHD finger 2	5	134524162	134583230
212428_at	23392	KIAA0368	KIAA0368	9	111360693	111484745
242699_at	23414	ZFPM2	zinc finger protein, FOG family member 2	8	105246436	105804539
214568_at	23430	TPSD1	tryptase delta 1	16	1256272	1258493
220229_s_at	23431	AP4E1	adaptor-related protein complex 4, epsilon 1 subunit	15	50908625	51005900
229733_s_at	23466	CBX6	chromobox homolog 6	22	38861216	38872334
219743_at///222921_s_at	23493	HEY2	hes-related family bHLH transcription factor with YRPW motif 2	6	125749586	125761271
228325_at	23514	SPIDR	scaffolding protein involved in DNA repair	8	47260878	47736001
218401_s_at	23528	ZNF281	zinc finger protein 281	1	200404947	200410058
230625_s_at	23554	TSPAN12	tetraspanin 12	7	120787320	120858366
231192_at	23566	LPAR3	lysophosphatidic acid receptor 3	1	84811602	84893213
219250_s_at	23767	FLRT3	fibronectin leucine rich transmembrane protein 3	20	14323993	14337667
219463_at	24141	LAMP5	lysosomal-associated membrane protein family, member 5	20	9514318	9530524
227107_at	24145	PANX1	pannexin 1	11	94128928	94185596
219640_at	24146	CLDN15	claudin 15	7	101232092	101238820
203766_s_at	25802	LMOD1	leiomodin 1 (smooth muscle)	1	201896456	201946588
220192_x_at	25803	SPDEF	SAM pointed domain containing ETS transcription factor	6	34537802	34556333
213918_s_at	25836	NIPBL	Nipped-B homolog (Drosophila)	5	36876759	37065819
223395_at	25890	ABI3BP	ABI family, member 3 (NESH) binding protein	3	100749335	100993493
215047_at	25893	TRIM58	tripartite motif containing 58	1	247857199	247880138
225730_s_at	25917	THUMPD3	THUMP domain containing 3	3	9362976	9386791
219454_at	25975	EGFL6	EGF-like-domain, multiple 6	X	13569575	13633575
235743_at	25992	SNED1	sushi, nidogen and EGF-like domains 1	2	240997597	241094228
219300_s_at	26047	CNTNAP2	contactin associated protein-like 2	7	146116361	148420998
235048_at	26049	FAM169A	family with sequence similarity 169, member A	5	74777574	74866838
41577_at	26051	PPP1R16B	protein phosphatase 1, regulatory subunit 16B	20	38805705	38923024
212886_at	26112	CCDC69	coiled-coil domain containing 69	5	151181052	151224093
207710_at	26239	LCE2B	late cornified envelope 2B	1	152686123	152687401
222826_at///224883_at	26258	BLOC1S6	biogenesis of lysosomal organelles complex-1, subunit 6, pallidin	15	45587219	45609711
1566509_s_at	26268	FBXO9	F-box protein 9	6	53057783	53100873
219850_s_at///222932_at///224189_x_at///225645_at///232360_at///232361_s_at	26298	EHF	ets homologous factor	11	34621041	34663288
223457_at	26958	COPG2	coatomer protein complex, subunit gamma 2	7	130506238	130668758
223423_at	26996	GPR160	G protein-coupled receptor 160	3	170037543	170085418
234118_at	27115	PDE7B	phosphodiesterase 7B	6	135808752	136195571
238592_at	27295	PDLIM3	PDZ and LIM domain 3	4	185500660	185535607
242137_at	27303	RBMS3	RNA binding motif, single stranded interacting protein 3	3	29280860	30010395
215108_x_at	27324	TOX3	TOX high mobility group box family member 3	16	52436425	52547802
234764_x_at	28826	IGLV1-36	immunoglobulin lambda variable 1-36	22	22431998	22432465
202479_s_at	28951	TRIB2	tribbles pseudokinase 2	2	12716872	12742734
220532_s_at	28959	TMEM176B	transmembrane protein 176B	7	150791287	150801360
223229_at	29089	UBE2T	ubiquitin-conjugating enzyme E2T	1	202331657	202341966
220994_s_at///226462_at///230560_at	29091	STXBP6	syntaxin binding protein 6 (amisyn)	14	24809654	25050297
222077_s_at	29127	RACGAP1	Rac GTPase activating protein 1	12	49989162	50033136
222830_at	29841	GRHL1	grainyhead-like 1 (Drosophila)	2	9951663	10002284
244384_at	29842	TFCP2L1	transcription factor CP2-like 1	2	121216587	121285209
201948_at	29889	GNL2	guanine nucleotide binding protein-like 2 (nucleolar)	1	37566812	37595985
221922_at	29899	GPSM2	G-protein signaling modulator 2	1	108875350	108930422
226917_s_at///232524_x_at	29945	ANAPC4	anaphase promoting complex subunit 4	4	25377226	25418498
220595_at	29951	PDZRN4	PDZ domain containing ring finger 4	12	41187850	41574745
223062_s_at	29968	PSAT1	phosphoserine aminotransferase 1	9	78297075	78330093
222991_s_at	29979	UBQLN1	ubiquilin 1	9	83659963	83708253
223650_s_at	29982	NRBF2	nuclear receptor binding factor 2	10	63133247	63155031
216693_x_at	50810	HDGFRP3	hepatoma-derived growth factor, related protein 3	15	83115376	83208018
227526_at	50937	CDON	cell adhesion associated, oncogene regulated	11	125956818	126063292
229947_at	51050	PI15	peptidase inhibitor 15	8	74824469	74855044
222754_at	51095	TRNT1	tRNA nucleotidyl transferase, CCA-adding, 1	3	3126916	3152503
244470_at	51132	RLIM	ring finger protein, LIM domain interacting	X	74582976	74614626
219978_s_at	51203	NUSAP1	nucleolar and spindle associated protein 1	15	41332694	41381050
223565_at	51237	MZB1	marginal zone B and B1 cell-specific protein	5	139387568	139389916
224177_s_at	51260	PBDC1	polysaccharide biosynthesis domain containing 1	X	76172929	76178310
219976_at///225792_at	51361	HOOK1	hook microtubule-tethering protein 1	1	59814861	59876378
223842_s_at///223843_at	51435	SCARA3	scavenger receptor class A, member 3	8	27633894	27712743
203803_at	51449	PCYOX1	prenylcysteine oxidase 1	2	70258099	70281185
222925_at	51473	DCDC2	doublecortin domain containing 2	6	24171755	24383292
217777_s_at	51495	HACD3	3-hydroxyacyl-CoA dehydratase 3	15	65530489	65578355
204318_s_at///215942_s_at	51512	GTSE1	G-2 and S-phase expressed 1	22	46296014	46333699
222427_s_at	51520	LARS	leucyl-tRNA synthetase	5	146113026	146182787
220351_at	51554	ACKR4	atypical chemokine receptor 4	3	132597237	132602644
233970_s_at	51605	TRMT6	tRNA methyltransferase 6	20	5937833	5950558
221521_s_at	51659	GINS2	GINS complex subunit 2 (Psf2 homolog)	16	85677674	85688982
222592_s_at	51703	ACSL5	acyl-CoA synthetase long-chain family member 5	10	112374158	112428380
224407_s_at	51765	STK26	serine/threonine protein kinase 26	X	132023217	132075943
238613_at	51776	ZAK	sterile alpha motif and leucine zipper containing kinase AZK	2	173075837	173268009
229824_at	53358	SHC3	SHC (Src homology 2 domain containing) transforming protein 3	9	89005771	89182072
219115_s_at///222829_s_at	53832	IL20RA	interleukin 20 receptor, alpha	6	136999971	137045366
221215_s_at	54101	RIPK4	receptor-interacting serine-threonine kinase 4	21	41739369	41767089
219434_at	54210	TREM1	triggering receptor expressed on myeloid cells 1	6	41267385	41286719
219568_x_at	54345	SOX18	SRY (sex determining region Y)-box 18	20	64047726	64049626
221781_s_at///221782_at///229588_at	54431	DNAJC10	DnaJ (Hsp40) homolog, subfamily C, member 10	2	182716041	182780025
222608_s_at	54443	ANLN	anillin actin binding protein	7	36389803	36453791
219614_s_at	54716	SLC6A20	solute carrier family 6 (proline IMINO transporter), member 20	3	45755449	45796561
219313_at	54762	GRAMD1C	GRAM domain containing 1C	3	113828182	113947174
220272_at///229942_at///230722_at///235723_at///238478_at	54796	BNC2	basonuclin 2	9	16409503	16870838
220520_s_at	54830	NUP62CL	nucleoporin 62kDa C-terminal like	X	107119537	107206440
225496_s_at	54843	SYTL2	synaptotagmin-like 2	11	85694221	85811159
219121_s_at///225846_at	54845	ESRP1	epithelial splicing regulatory protein 1	8	94641136	94707466
221665_s_at///91826_at	54869	EPS8L1	EPS8-like 1	19	55075853	55087923
236123_at	54879	ST7L	suppression of tumorigenicity 7 like	1	112517804	112620838
243386_at	54897	CASZ1	castor zinc finger 1	1	10636604	10796676
219143_s_at	54913	RPP25	ribonuclease P/MRP 25kDa subunit	15	74955102	74957434
227928_at	55010	PARPBP	PARP1 binding protein	12	102120171	102197520
219895_at	55026	TMEM255A	transmembrane protein 255A	X	120251002	120311556
219389_at	55061	SUSD4	sushi domain containing 4	1	223220819	223364202
238964_at///239710_at///242828_at	55137	FIGN	fidgetin	2	163604937	163736197
229181_s_at	55142	HAUS2	HAUS augmin-like complex, subunit 2	15	42548813	42569994
221520_s_at	55143	CDCA8	cell division cycle associated 8	1	37692401	37709719
218947_s_at	55149	MTPAP	mitochondrial poly(A) polymerase	10	30309801	30349338
232754_at	55166	CENPQ	centromere protein Q	6	49463341	49493107
219331_s_at///222871_at	55220	KLHDC8A	kelch domain containing 8A	1	205336065	205357090
201299_s_at	55233	MOB1A	MOB kinase activator 1A	2	74154409	74178886
218340_s_at	55236	UBA6	ubiquitin-like modifier activating enzyme 6	4	67615761	67701171
219525_at	55244	SLC47A1	solute carrier family 47 (multidrug and toxin extrusion), member 1	17	19533854	19579033
235722_at	55333	SYNJ2BP	synaptojanin 2 binding protein	14	70366496	70417090
219255_x_at	55540	IL17RB	interleukin 17 receptor B	3	53846550	53865800
223089_at	55591	VEZT	vezatin, adherens junctions transmembrane protein	12	95217746	95302790
221766_s_at	55603	FAM46A	family with sequence similarity 46, member A	6	81745730	81752711
222958_s_at///232278_s_at	55635	DEPDC1	DEP domain containing 1	1	68474152	68497221
224943_at	55727	BTBD7	BTB (POZ) domain containing 7	14	93237550	93333092
217743_s_at	55754	TMEM30A	transmembrane protein 30A	6	75252922	75284916
228273_at	55771	PRR11	proline rich 11	17	59155499	59206709
226980_at	55789	DEPDC1B	DEP domain containing 1B	5	60596912	60700166
227725_at	55808	ST6GALNAC1	ST6 (alpha-N-acetyl-neuraminyl-2,3-beta-galactosyl-1,3)-N-acetylgalactosaminide alpha-2,6-sialyltransferase 1	17	76617774	76643838
227354_at	55824	PAG1	phosphoprotein membrane anchor with glycosphingolipid microdomains 1	8	80967810	81112068
219148_at	55872	PBK	PDZ binding kinase	8	27809621	27838095
222719_s_at	56034	PDGFC	platelet derived growth factor C	4	156761611	156971394
221682_s_at	56100	PCDHGB6	protocadherin gamma subfamily B, 6	5	141408203	141512979
218853_s_at	56180	MOSPD1	motile sperm domain containing 1	X	134887626	134915267
220541_at	56547	MMP26	matrix metallopeptidase 26	11	4988194	4992429
1565329_at	56655	POLE4	polymerase (DNA-directed), epsilon 4, accessory subunit	2	74958648	74969732
220448_at	56660	KCNK12	potassium channel, two pore domain subfamily K, member 12	2	47516574	47570331
219386_s_at	56833	SLAMF8	SLAM family member 8	1	159826650	159837497
219306_at	56992	KIF15	kinesin family member 15	3	44761714	44868656
226814_at	56999	ADAMTS9	ADAM metallopeptidase with thrombospondin type 1 motif, 9	3	64515654	64688000
232902_s_at	57038	RARS2	arginyl-tRNA synthetase 2, mitochondrial	6	87499347	87590017
228323_at	57082	CASC5	cancer susceptibility candidate 5	15	40594249	40662683
226444_at	57181	SLC39A10	solute carrier family 39 (zinc transporter), member 10	2	195575977	195737702
236037_at	57221	ARFGEF3	ARFGEF family member 3	6	138161916	138344663
225726_s_at///225727_at	57475	PLEKHH1	pleckstrin homology domain containing, family H (with MyTH4 domain) member 1	14	67533199	67589538
232332_at	57481	KIAA1210	KIAA1210	X	119078635	119150579
224956_at	57532	NUFIP2	nuclear fragile X mental retardation protein interacting protein 2	17	29255836	29294148
224726_at	57534	MIB1	mindbomb E3 ubiquitin protein ligase 1	18	21740793	21870957
221874_at///226248_s_at///243349_at	57535	KIAA1324	KIAA1324	1	109113963	109206781
1552925_at	57575	PCDH10	protocadherin 10	4	133149290	133208606
239297_at	57604	KIAA1456	KIAA1456	8	12945674	13029777
225548_at///228400_at	57619	SHROOM3	shroom family member 3	4	76435100	76783253
227091_at	57639	CCDC146	coiled-coil domain containing 146	7	77122617	77295204
239392_s_at	57645	POGK	pogo transposable element with KRAB domain	1	166839449	166854472
229292_at///230951_at	57669	EPB41L5	erythrocyte membrane protein band 4.1 like 5	2	120013028	120179121
219197_s_at	57758	SCUBE2	signal peptide, CUB domain, EGF-like 2	11	9019500	9091603
213948_x_at	57863	CADM3	cell adhesion molecule 3	1	159171587	159203142
223816_at	57864	SLC46A2	solute carrier family 46, member 2	9	112878920	112890942
223344_s_at	58475	MS4A7	membrane-spanning 4-domains, subfamily A, member 7	11	60378485	60395954
212030_at	58517	RBM25	RNA binding motif protein 25	14	73058436	73121368
231804_at//238206_at	59350	RXFP1	relaxin/insulin-like family peptide receptor 1	4	158521714	158653372
220927_s_at	60495	HPSE2	heparanase 2 (inactive)	10	98457077	99235875
202170_s_at	60496	AASDHPPT	aminoadipate-semialdehyde dehydrogenase-phosphopantetheinyl transferase	11	106077565	106098692
222392_x_at	64065	PERP	PERP, TP53 apoptosis effector	6	138088505	138107523
220316_at///229281_at///230412_at///233293_at///233865_at	64067	NPAS3	neuronal PAS domain protein 3	14	32934909	33804176
223235_s_at	64094	SMOC2	SPARC related modular calcium binding 2	6	168441151	168667994
220065_at	64102	TNMD	tenomodulin	X	100584793	100600983
222848_at	64105	CENPK	centromere protein K	5	65508067	65563189
231550_at	64132	XYLT2	xylosyltransferase II	17	50346032	50361185
1558699_a_at	64224	HERPUD2	HERPUD family member 2	7	35632659	35695187
230943_at	64321	SOX17	SRY (sex determining region Y)-box 17	8	54457935	54460896
220794_at///240509_s_at	64388	GREM2	gremlin 2, DAN family BMP antagonist	1	240489573	240612272
238391_at	64750	SMURF2	SMAD specific E3 ubiquitin protein ligase 2	17	64542282	64662268
222692_s_at	64778	FNDC3B	fibronectin type III domain containing 3B	3	172039628	172400703
220199_s_at	64853	AIDA	axin interactor, dorsalization associated	1	222668013	222712901
203869_at	64854	USP46	ubiquitin specific peptidase 46	4	52590960	52659335
232054_at	64881	PCDH20	protocadherin 20	13	61409685	61415522
220376_at	64922	LRRC19	leucine rich repeat containing 19	9	26993136	27005693
218757_s_at	65109	UPF3B	UPF3 regulator of nonsense transcripts homolog B (yeast)	X	119805311	119853028
219545_at///58916_at	65987	KCTD14	potassium channel tetramerization domain containing 14	11	78015715	78046191
219873_at	78989	COLEC11	collectin sub-family member 11	2	3594832	3644644
238513_at	79056	PRRG4	proline rich Gla (G-carboxyglutamic acid) 4 (transmembrane)	11	32829774	32858123
210868_s_at	79071	ELOVL6	ELOVL fatty acid elongase 6	4	110049073	110199199
229150_at	79083	MLPH	melanophilin	2	237486410	237555318
231913_s_at	79184	BRCC3	BRCA1/BRCA2-containing complex, subunit 3	X	155071420	155123074
219949_at///231781_s_at	79442	LRRC2	leucine rich repeat containing 2	3	46515385	46580060
219225_at	79605	PGBD5	piggyBac transposable element derived 5	1	230321646	230425928
240253_at	79663	HSPBAP1	HSPB (heat shock 27kDa) associated protein 1	3	122739997	122795216
219768_at	79679	VTCN1	V-set domain containing T cell activation inhibitor 1	1	117143587	117270368
222773_s_at	79695	GALNT12	polypeptide N-acetylgalactosaminyltransferase 12	9	98807699	98850081
219990_at	79733	E2F8	E2F transcription factor 8	11	19224063	19241655
220622_at	79782	LRRC31	leucine rich repeat containing 31	3	169839241	169869935
225757_s_at	79789	CLMN	calmin (calponin-like, transmembrane)	14	95181939	95319908
219493_at///219791_s_at///236141_at	79801	SHCBP1	SHC SH2-domain binding protein 1	16	46580554	46622810
226834_at	79827	CLMP	CXADR-like membrane protein	11	123072312	123195299
219580_s_at///240304_s_at	79838	TMC5	transmembrane channel-like 5	16	19410522	19499113
220301_at	79839	CCDC102B	coiled-coil domain containing 102B	18	68715254	69171081
1555816_at///1555817_s_at	79875	THSD4	thrombospondin, type I, domain containing 4	15	71115628	71783383
232745_x_at	79925	SPEF2	sperm flagellar 2	5	35617779	35814611
1554190_s_at	79949	PLEKHS1	pleckstrin homology domain containing, family S member 1	10	113751262	113782433
220441_at	79962	DNAJC22	DnaJ (Hsp40) homolog, subfamily C, member 22	12	49346917	49353684
228728_at	79974	CPED1	cadherin-like and PC-esterase domain containing 1	7	120988697	121297444
219388_at	79977	GRHL2	grainyhead-like 2 (Drosophila)	8	101492406	101678098
219395_at	80004	ESRP2	epithelial splicing regulatory protein 2	16	68228547	68236233
233882_s_at	80031	SEMA6D	sema domain, transmembrane domain (TM), and cytoplasmic domain, (semaphorin) 6D	15	47184101	47774223
226145_s_at	80144	FRAS1	Fraser extracellular matrix complex subunit 1	4	78056968	78544269
222764_at	80150	ASRGL1	asparaginase like 1	11	62337302	62401378
219158_s_at	80155	NAA15	N(alpha)-acetyltransferase 15, NatA auxiliary subunit	4	139301467	139390781
220723_s_at///220724_at	80157	CWH43	cell wall biogenesis 43 C-terminal homolog	4	48986247	49062079
228251_at	80700	UBXN6	UBX domain protein 6	19	4445006	4457794
232327_at	80731	THSD7B	thrombospondin, type I, domain containing 7B	2	136765562	137677717
233536_at	80816	ASXL3	additional sex combs like transcriptional regulator 3	18	33578577	33751195
240440_at	80896	NPL	N-acetylneuraminate pyruvate lyase (dihydrodipicolinate synthase)	1	182789449	182830384
221019_s_at	81035	COLEC12	collectin sub-family member 12	18	319355	500729
221449_s_at	81533	ITFG1	integrin alpha FG-GAP repeat containing 1	16	47154387	47461274
221423_s_at///224949_at	81555	YIPF5	Yip1 domain family, member 5	5	144158159	144170714
225687_at	81610	FAM83D	family with sequence similarity 83, member D	20	38925078	38953060
1554501_at	81628	TSC22D4	TSC22 domain family, member 4	7	100466519	100479279
220979_s_at	81849	ST6GALNAC5	ST6 (alpha-N-acetyl-neuraminyl-2,3-beta-galactosyl-1,3)-N-acetylgalactosaminide alpha-2,6-sialyltransferase 5	1	76867441	77069167
223381_at	83540	NUF2	NUF2, NDC80 kinetochore complex component	1	163321933	163355764
238228_at	83548	COG3	component of oligomeric golgi complex 3	13	45464895	45536698
223316_at	83643	CCDC3	coiled-coil domain containing 3	10	12896625	13099773
224355_s_at	83661	MS4A8	membrane-spanning 4-domains, subfamily A, member 8	11	60699574	60715811
223220_s_at	83666	PARP9	poly (ADP-ribose) polymerase family, member 9	3	122527910	122564676
223609_at	83853	ROPN1L	rhophilin associated tail protein 1-like	5	10441862	10482298
224428_s_at///230060_at	83879	CDCA7	cell division cycle associated 7	2	173354017	173368990
223700_at	84057	MND1	meiotic nuclear divisions 1	4	153344649	153415095
225165_at	84152	PPP1R1B	protein phosphatase 1, regulatory (inhibitor) subunit 1B	17	39626208	39636625
232481_s_at///235976_at	84189	SLITRK6	SLIT and NTRK-like family, member 6	13	85792787	85799348
224446_at	84298	LLPH	LLP homolog, long-term synaptic facilitation (Aplysia)	12	66123069	66130753
229124_at	84432	PROK1	prokineticin 1	1	110451166	110457354
219874_at	84561	SLC12A8	solute carrier family 12, member 8	3	125082636	125212765
226930_at	84624	FNDC1	fibronectin type III domain containing 1	6	159169397	159272108
223734_at	84709	MGARP	mitochondria-localized glutamic acid-rich protein	4	139266163	139280338
236456_at	84867	PTPN5	protein tyrosine phosphatase, non-receptor type 5 (striatum-enriched)	11	18727928	18792721
228186_s_at	84870	RSPO3	R-spondin 3	6	127118903	127199481
225316_at	84879	MFSD2A	major facilitator superfamily domain containing 2A	1	39955112	39969968
227758_at///244745_at	85004	RERG	RAS-like, estrogen-regulated, growth inhibitor	12	15107782	15221477
52837_at	85352	KIAA1644	KIAA1644	22	44243665	44331695
227196_at	85415	RHPN2	rhophilin, Rho GTPase binding protein 2	19	32978592	33064918
230093_at	89765	RSPH1	radial spoke head 1 homolog (Chlamydomonas)	21	42472486	42496354
230601_s_at	90506	LRRC46	leucine rich repeat containing 46	17	47831627	47837713
228298_at	91523	PCED1B	PC-esterase domain containing 1B	12	47079603	47236663
228104_at	91584	PLXNA4	plexin A4	7	132123332	132648688
225990_at	91653	BOC	BOC cell adhesion associated, oncogene regulated	3	113211003	113287463
1555894_s_at	92154	MTSS1L	metastasis suppressor 1-like	16	70661204	70686051
232313_at	92293	TMEM132C	transmembrane protein 132C	12	128267403	128707915
230378_at	92304	SCGB3A1	secretoglobin, family 3A, member 1	5	180590105	180591487
236279_at	92359	CRB3	crumbs family member 3	19	6463777	6467221
226803_at	92421	CHMP4C	charged multivesicular body protein 4C	8	81732453	81759515
230673_at	93035	PKHD1L1	polycystic kidney and hepatic disease 1 (autosomal recessive)-like 1	8	109362477	109532686
229522_at	93517	SDR42E1	short chain dehydrogenase/reductase family 42E, member 1	16	81997616	82011488
229339_at///237206_at	93649	MYOCD	myocardin	17	12665890	12768949
220196_at	94025	MUC16	mucin 16, cell surface associated	19	8848844	8981342
223800_s_at	96626	LIMS3	LIM and senescent cell antigen-like domains 3	2	109898432	109925625
229289_at	112703	FAM71E1	family with sequence similarity 71, member E1	19	50466643	50476746
244444_at	114780	PKD1L2	polycystic kidney disease 1-like 2 (gene/pseudogene)	16	81100879	81220370
236824_at	114795	TMEM132B	transmembrane protein 132B	12	125186774	125662377
209485_s_at	114876	OSBPL1A	oxysterol binding protein-like 1A	18	24162045	24397882
225328_at///225803_at	114907	FBXO32	F-box protein 32	8	123497887	123541253
239006_at	115111	SLC26A7	solute carrier family 26 (anion exchanger), member 7	8	91209494	91398155
224693_at	116151	FAM210B	family with sequence similarity 210, member B	20	56358927	56368663
227949_at	116154	PHACTR3	phosphatase and actin regulator 3	20	59577509	59847711
239832_at	116224	FAM122A	family with sequence similarity 122A	9	68780048	68783693
234643_x_at	116285	ACSM1	acyl-CoA synthetase medium-chain family member 1	16	20623233	20697744
1565799_at	117177	RAB3IP	RAB3A interacting protein	12	69738400	69823204
228501_at///236361_at///239461_at	117248	GALNT15	polypeptide N-acetylgalactosaminyltransferase 15	3	16174579	16246333
229404_at	117581	TWIST2	twist family bHLH transcription factor 2	2	238847934	238910548
226824_at///236144_at	119587	CPXM2	carboxypeptidase X (M14 family), member 2	10	123722291	123891984
227295_at	121457	IKBIP	IKBKB interacting protein	12	98613404	98645051
228570_at	121551	BTBD11	BTB (POZ) domain containing 11	12	107317168	107659642
229749_at///236420_s_at	121601	ANO4	anoctamin 4	12	100717463	101128641
225537_at	122553	TRAPPC6B	trafficking protein particle complex 6B	14	39147811	39170430
241358_at	124857	WFIKKN2	WAP, follistatin/kazal, immunoglobulin, kunitz and netrin domain containing 2	17	50835244	50842348
229973_at	127254	ERICH3	glutamate-rich 3	1	74568111	74673738
227867_at	129293	TRABD2A	TraB domain containing 2A	2	84821650	84881975
229247_at	129804	FBLN7	fibulin 7	2	112138385	112188218
235244_at	131076	CCDC58	coiled-coil domain containing 58	3	122359589	122383281
239150_at	132203	SNTN	sentan, cilia apical structure protein	3	63652668	63665217
229916_at	133121	ENPP6	ectonucleotide pyrophosphatase/phosphodiesterase 6	4	184088706	184217961
236085_at	133690	CAPSL	calcyphosine-like	5	35904295	35938779
226618_at	134111	UBE2QL1	ubiquitin-conjugating enzyme E2Q family-like 1	5	6437347	6496721
227753_at	135932	TMEM139	transmembrane protein 139	7	143284899	143288049
231389_at	139212	PIH1D3	PIH1 domain containing 3	X	107206559	107244243
229160_at	139221	MUM1L1	melanoma associated antigen (mutated) 1-like 1	X	106168278	106208961
240041_at	139411	PTCHD1	patched domain containing 1	X	23334354	23396801
219867_at	140578	CHODL	chondrolectin	21	17819595	18267373
242524_at	140689	CBLN4	cerebellin 4 precursor	20	55997357	56005474
207711_at	140710	SOGA1	suppressor of glucose, autophagy associated 1	20	36777442	36863684
219154_at	144404	TMEM120B	transmembrane protein 120B	12	121712752	121782924
229770_at	144423	GLT1D1	glycosyltransferase 1 domain containing 1	12	128853440	128984968
228033_at	144455	E2F7	E2F transcription factor 7	12	77021246	77065580
235468_at	146713	RBFOX3	RNA binding protein, fox-1 homolog (C. elegans) 3	17	79089345	79611101
235040_at	146923	RUNDC1	RUN domain containing 1	17	42980510	42993696
225016_at	147495	APCDD1	adenomatosis polyposis coli down-regulated 1	18	10454628	10488701
231148_at	147920	IGFL2	IGF-like family member 2	19	46078528	46195097
239457_at	148229	ATP8B3	ATPase, aminophospholipid transporter, class I, type 8B, member 3	19	1782070	1812276
1553776_at	148581	UBE2U	ubiquitin-conjugating enzyme E2U (putative)	1	64186828	64267368
224896_s_at///224908_s_at	150465	TTL	tubulin tyrosine ligase	2	112482166	112532770
225241_at///243864_at	151887	CCDC80	coiled-coil domain containing 80	3	112604386	112641143
228375_at	152404	IGSF11	immunoglobulin superfamily, member 11	3	118900630	119146068
235141_at///235955_at	153562	MARVELD2	MARVEL domain containing 2	5	69415112	69442063
228241_at	155465	AGR3	anterior gradient 3, protein disulphide isomerase family member	7	16854728	16881989
235085_at	157285	SGK223	homolog of rat pragma of Rnd2	8	8317736	8386443
226661_at	157313	CDCA2	cell division cycle associated 2	8	25458574	25511308
232720_at	158038	LINGO2	leucine rich repeat and Ig domain containing 2	9	27937617	29213981
235144_at	158158	RASEF	RAS and EF-hand domain containing	9	82979585	83063177
228233_at	158326	FREM1	FRAS1 related extracellular matrix 1	9	14734666	14911647
237198_at	160518	DENND5B	DENN/MADD domain containing 5B	12	31382223	31591018
243173_at	164633	CABP7	calcium binding protein 7	22	29720090	29731833
240161_s_at	166979	CDC20B	cell division cycle 20B	5	55112971	55173177
235874_at	167681	PRSS35	protease, serine, 35	6	83512475	83525704
227834_at	167838	TXLNB	taxilin beta	6	139159160	139324011
228715_at	170261	ZCCHC12	zinc finger, CCHC domain containing 12	X	118823824	118826968
238878_at	170302	ARX	aristaless related homeobox	X	25003694	25015948
225721_at///225895_at	171024	SYNPO2	synaptopodin 2	4	118850688	119061247
229551_x_at	195828	ZNF367	zinc finger protein 367	9	96385941	96418720
225099_at	200933	FBXO45	F-box protein 45	3	196568854	196589059
243802_at	201625	DNAH12	dynein, axonemal, heavy chain 12	3	57293699	57544344
237981_at	202333	CMYA5	cardiomyopathy associated 5	5	79689836	79800226
227971_at	203447	NRK	Nik related kinase	X	105821856	105958612
235382_at	206338	LVRN	laeverin	5	115954903	116027606
228875_at	221303	FAM162B	family with sequence similarity 162, member B	6	116752197	116765723
1568820_a_at	221336	BEND6	BEN domain containing 6	6	56954975	57027652
235004_at///230666_at///239950_at	221662	RBM24	RNA binding motif protein 24	6	17281492	17293875
225800_at	221895	JAZF1	JAZF zinc finger 1	7	27830573	28180818
229407_at///229912_at	221935	SDK1	sidekick cell adhesion molecule 1	7	3301448	4269000
226961_at	222171	PRR15	proline rich 15	7	29563811	29567300
1556770_a_at	222235	FBXL13	F-box and leucine-rich repeat protein 13	7	102700062	103074841
223176_at	222658	KCTD20	potassium channel tetramerization domain containing 20	6	36442767	36491143
238426_at	222865	TMEM130	transmembrane protein 130	7	98846488	98870050
1554127_s_at	253827	MSRB3	methionine sulfoxide reductase B3	12	65278643	65466907
1558834_s_at	254268	AKNAD1	AKNA domain containing 1	1	108815898	108858242
236705_at	256130	TMEM196	transmembrane protein 196	7	19719315	19773576
228885_at	256691	MAMDC2	MAM domain containing 2	9	70043519	70226972
227174_at	256764	WDR72	WD repeat domain 72	15	53513741	53762878
229461_x_at///243357_at	257194	NEGR1	neuronal growth regulator 1	1	71402942	72282847
228608_at	259232	NALCN	sodium leak channel, non selective	13	101053776	101417205
219918_s_at	259266	ASPM	asp (abnormal spindle) homolog, microcephaly associated (Drosophila)	1	197084127	197146694
227702_at	260293	CYP4X1	cytochrome P450, family 4, subfamily X, polypeptide 1	1	46961364	47050751
221275_s_at	260425	MAGI3	membrane associated guanylate kinase, WW and PDZ domain containing 3	1	113390474	113685923
225871_at	261729	STEAP2	STEAP family member 2, metalloreductase	7	90211686	90237678
229526_at	282679	AQP11	aquaporin 11	11	77589635	77610356
239468_at///241902_at	283078	MKX	mohawk homeobox	10	27672874	27745849
230466_s_at	283349	RASSF3	Ras association (RalGDS/AF-6) domain family member 3	12	64610513	64697567
229909_at	283358	B4GALNT3	beta-1,4-N-acetyl-galactosaminyl transferase 3	12	460377	561892
225200_at	285381	DPH3	diphthamide biosynthesis 3	3	16257061	16264989
240633_at	285489	DOK7	docking protein 7	4	3463306	3501476
226609_at	285761	DCBLD1	discoidin, CUB and LCCL domain containing 1	6	117453819	117569858
238062_at	338328	GPIHBP1	glycosylphosphatidylinositol anchored high density lipoprotein binding protein 1	8	143213193	143217170
241399_at	338811	FAM19A2	family with sequence similarity 19 (chemokine (C-C motif)-like), member A2	12	61708248	62260064
230964_at	341640	FREM2	FRAS1 related extracellular matrix protein 2	13	38687036	38887131
234103_at///244455_at	343450	KCNT2	potassium channel, sodium activated subfamily T, member 2	1	196225779	196608560
230081_at///239270_at	345557	PLCXD3	phosphatidylinositol-specific phospholipase C, X domain containing 3	5	41306946	41510628
243198_at	374618	TEX9	testis expressed 9	15	56244085	56459738
226936_at	387103	CENPW	centromere protein W	6	126339789	126483320
226769_at///231001_at	387758	FIBIN	fin bud initiation factor homolog (zebrafish)	11	26994081	26997087
230493_at	387914	SHISA2	shisa family member 2	13	26044597	26059587
226548_at	388228	SBK1	SH3 domain binding kinase 1	16	28258703	28323849
229266_at	388336	SHISA6	shisa family member 6	17	11241417	11564063
1559530_at	388552	BLOC1S3	biogenesis of lysosomal organelles complex-1, subunit 3	19	45178745	45217078
216044_x_at	388650	FAM69A	family with sequence similarity 69, member A	1	92832729	92961522
237719_x_at	401190	RGS7BP	regulator of G-protein signaling 7 binding protein	5	64505539	64614657
243900_at	401551	WDR38	WD repeat domain 38	9	124853347	124857891
229849_at///241600_at///241601_at	644150	WIPF3	WAS/WASL interacting protein family, member 3	7	29806554	29917066
231031_at	654466	KGFLP2	keratinocyte growth factor-like protein 2	9	39813784	39874566
213432_at	727897	MUC5B	mucin 5B, oligomeric mucus/gel-forming	11	1223065	1262176
236098_at	100130933	SMIM6	small integral membrane protein 6	17	75644822	75647977
266_s_at	100133941	CD24	CD24 molecule	6	106969831	106976855
232111_at///229095_s_at///229096_at	100507043	TUNAR	TCL1 upstream neural differentiation-associated RNA	14	95876772	95925571
220442_at	282809	POC1B	POC1 centriolar protein B	12	89419718	89526262
226856_at	389125///375346	MUSTN1///TMEM110	musculoskeletal, embryonic nuclear protein 1///transmembrane protein 110	3///3	52833115///52836756	52835219///52897581
217157_x_at///221651_x_at///221671_x_at///224795_x_at	50802///3514	IGK///IGKC	immunoglobulin kappa locus///immunoglobulin kappa constant	2///2	88857361///88857361	89330679///88857683
37117_at	553158///23779	PRR5-ARHGAP8///ARHGAP8	PRR5-ARHGAP8 readthrough///Rho GTPase activating protein 8	22///22	44702198///44752558	44862784///44862784
224212_s_at	56147///56146///56145///56144///56143///56142///56141///56140///56139///56138///56137///56136///56135///56134///9752	PCDHA1///PCDHA2///PCDHA3///PCDHA4///PCDHA5///PCDHA6///PCDHA7///PCDHA8///PCDHA10///PCDHA11///PCDHA12///PCDHA13///PCDHAC1///PCDHAC2///PCDHA9	protocadherin alpha 1///protocadherin alpha 2///protocadherin alpha 3///protocadherin alpha 4///protocadherin alpha 5///protocadherin alpha 6///protocadherin alpha 7///protocadherin alpha 8///protocadherin alpha 10///protocadherin alpha 11///protocadherin alpha 12///protocadherin alpha 13///protocadherin alpha subfamily C, 1///protocadherin alpha subfamily C, 2///protocadherin alpha 9	5///5///5///5///5///5///5///5///5///5///5///5///5///5///5	140786136///140794859///140801198///140807074///140821776///140827922///140834384///140841322///140855883///140867513///140875302///140882269///140926717///140966162///140847772	141012344///141012344///141012344///141012344///141012344///141012344///141012344///141012344///141012344///141012344///141012344///141012344///141012344///141012344///141012344
214349_at	6066///26855	RNU2-1///RNU2-2P	RNA, U2 small nuclear 1///RNA, U2 small nuclear 2, pseudogene	17///11	43233790///62841624	43233977///62841761
214456_x_at	6289///6288	SAA2///SAA1	serum amyloid A2///serum amyloid A1	11///11	18238233///18266261	18248674///18269977
226613_at	652968///83874	GATSL3///TBC1D10A	GATS protein-like 3///TBC1 domain family, member 10A	22///22	30285118///30291990	30289627///30326966
224012_at	728747///441430///441425///84210	ANKRD20A4///ANKRD20A2///ANKRD20A3///ANKRD20A1	ankyrin repeat domain 20 family, member A4///ankyrin repeat domain 20 family, member A2///ankyrin repeat domain 20 family, member A3///ankyrin repeat domain 20 family, member A1	9///9///9///9	64369563///40223078///66104344///67859286	64412691///40282461///66153187///67902394
235102_x_at	780854///780851///780852///780853///26851	SNORD3D///SNORD3A///SNORD3B-2///SNORD3C///SNORD3B-1	small nucleolar RNA, C/D box 3D///small nucleolar RNA, C/D box 3A///small nucleolar RNA, C/D box 3B-2///small nucleolar RNA, C/D box 3C///small nucleolar RNA, C/D box 3B-1	17///17///17///17///17	19112420///19188016///19063920///19190029///19061912	19112636///19188232///19064136///19190245///19062128
(b) MS
Probes	Gene.ID	Symbol	Description	Chromosome	Start_position_on_the_genomic_accession	End_position_on_the_genomic_accession
205969_at	13	AADAC	arylacetamide deacetylase	3	151814025	151828488
209459_s_at	18	ABAT	4-aminobutyrate aminotransferase	16	8674587	8784575
210100_s_at///212772_s_at	20	ABCA2	ATP-binding cassette, sub-family A (ABC1), member 2	9	137007234	137028974
AFFX-HSAC07/X00351_5_at	60	ACTB	actin, beta	7	5527148	5530601
216705_s_at	100	ADA	adenosine deaminase	20	44619522	44652233
213219_at	108	ADCY2	adenylate cyclase 2 (brain)	5	7396230	7830081
211560_s_at	212	ALAS2	5'-aminolevulinate synthase 2	X	55009055	55031064
1569362_at	214	ALCAM	activated leukocyte cell adhesion molecule	3	105366713	105576913
202931_x_at///210201_x_at///210202_s_at///214439_x_at///214643_x_at	274	BIN1	bridging integrator 1	2	127048023	127107400
205390_s_at	286	ANK1	ankyrin 1, erythrocytic	8	41653225	41896762
233011_at	301	ANXA1	annexin A1	9	73151731	73170393
205083_at	316	AOX1	aldehyde oxidase 1	2	200585952	200682241
213419_at///216750_at///40148_at	323	APBB2	amyloid beta (A4) precursor protein-binding, family B, member 2	4	40810027	41216714
216933_x_at	324	APC	adenomatous polyposis coli	5	112707505	112846239
208703_s_at	334	APLP2	amyloid beta (A4) precursor-like protein 2	11	130069821	130144811
211277_x_at	351	APP	amyloid beta (A4) precursor protein	21	25880550	26171128
203311_s_at	382	ARF6	ADP-ribosylation factor 6	14	49893018	49897054
216689_x_at	392	ARHGAP1	Rho GTPase activating protein 1	11	46677075	46700665
206030_at///228807_at	443	ASPA	aspartoacylase	17	3474110	3499406
208442_s_at///210858_x_at	472	ATM	ATM serine/threonine kinase	11	108222500	108369102
212930_at///215716_s_at	490	ATP2B1	ATPase, Ca++ transporting, plasma membrane 1	12	89588049	89709353
239357_at	491	ATP2B2	ATPase, Ca++ transporting, plasma membrane 2	3	10324023	10707993
242036_x_at	492	ATP2B3	ATPase, Ca++ transporting, plasma membrane 3	X	153517665	153582929
1555140_a_at	599	BCL2L2	BCL2-like 2	14	23306762	23311759
236439_AT	604	BCL6	B-cell CLL/lymphoma 6	3	187721377	187745725
239367_at	627	BDNF	brain-derived neurotrophic factor	11	27654893	27722058
231964_at	636	BICD1	bicaudal D homolog 1 (Drosophila)	12	32106736	32383650
206255_at	640	BLK	BLK proto-oncogene, Src family tyrosine kinase	8	11493991	11564599
243798_AT	643	CXCR5	chemokine (C-X-C motif) receptor 5	11	118883766	118896271
223349_s_at	666	BOK	BCL2-related ovarian killer	2	241558064	241574138
204073_s_at	745	MYRF	myelin regulatory factor	11	61752637	61788518
209573_s_at///209574_s_at///233138_at	753	LDLRAD4	low density lipoprotein receptor class A domain containing 4	18	13218730	13652754
241398_AT	758	MPPED1	metallophosphoesterase domain containing 1	22	43412014	43507808
205950_s_at	759	CA1	carbonic anhydrase I	8	85328229	85378154
203963_at///210735_s_at///215867_x_at	771	CA12	carbonic anhydrase XII	15	63323531	63382110
235781_at	774	CACNA1B	calcium channel, voltage-dependent, N type, alpha 1B subunit	9	137877789	138124624
227623_at	781	CACNA2D1	calcium channel, voltage-dependent, alpha 2/delta subunit 1	7	81946444	82443806
207693_at	785	CACNB4	calcium channel, voltage-dependent, beta 4 subunit	2	151832771	152099988
229029_at///241871_at	814	CAMK4	calcium/calmodulin-dependent protein kinase IV	5	111224249	111494886
225019_at	817	CAMK2D	calcium/calmodulin-dependent protein kinase II delta	4	113451032	113762133
210944_s_at	825	CAPN3	calpain 3	15	42359500	42412317
208050_s_at///209811_at	835	CASP2	caspase 2, apoptosis-related cysteine peptidase	7	143288215	143307696
207317_s_at	845	CASQ2	calsequestrin 2 (cardiac muscle)	1	115700003	115768805
205529_s_at///242845_at	862	RUNX1T1	runt-related transcription factor 1; translocated to, 1 (cyclin D-related)	8	91954967	92103226
206788_s_at	865	CBFB	core-binding factor, beta subunit	16	67029147	67101058
228729_at	891	CCNB1	cyclin B1	5	69167010	69178245
210356_x_at///217418_x_at///228592_at///228599_at///231418_AT	931	MS4A1	membrane-spanning 4-domains, subfamily A, member 1	11	60455809	60470752
1554892_a_at///210254_at	932	MS4A3	membrane-spanning 4-domains, subfamily A, member 3 (hematopoietic cell-specific)	11	60056628	60071116
201647_s_at	950	SCARB2	scavenger receptor class B, member 2	4	76158737	76213899
242974_at	961	CD47	CD47 molecule	3	108043094	108091088
242946_AT	963	CD53	CD53 molecule	1	110871199	110899936
237009_AT	969	CD69	CD69 molecule	12	9752486	9760901
215925_s_at	971	CD72	CD72 molecule	9	35609979	35646857
241849_AT	972	CD74	CD74 molecule, major histocompatibility complex, class II invariant chain	5	150401637	150412936
205049_s_at	973	CD79A	CD79a molecule, immunoglobulin-associated alpha	19	41877120	41881372
202910_s_at	976	ADGRE5	adhesion G protein-coupled receptor E5	19	14381144	14408725
201131_s_at	999	CDH1	cadherin 1, type 1	16	68737292	68835542
207729_at	1007	CDH9	cadherin 9, type 2 (T1-cadherin)	5	26880600	27121198
206280_at	1016	CDH18	cadherin 18, type 2	5	19472930	20575873
213182_x_at///213348_at///216894_x_at///219534_x_at	1028	CDKN1C	cyclin-dependent kinase inhibitor 1C (p57, Kip2)	11	2883218	2885816
205709_s_at///226185_at	1040	CDS1	CDP-diacylglycerol synthase (phosphatidate cytidylyltransferase) 1	4	84582904	84651340
206676_at	1088	CEACAM8	carcinoembryonic antigen-related cell adhesion molecule 8	19	42580243	42594939
226350_at	1122	CHML	choroideremia-like (Rab escort protein 2)	1	241628864	241635930
212624_s_at	1123	CHN1	chimerin 1	2	174799314	175005379
207486_x_at///211419_s_at	1124	CHN2	chimerin 2	7	29146547	29514335
231783_at	1128	CHRM1	cholinergic receptor, muscarinic 1	11	62908679	62921861
214596_at///242488_at	1131	CHRM3	cholinergic receptor, muscarinic 3	1	239386565	239911462
210221_at	1136	CHRNA3	cholinergic receptor, nicotinic, alpha 3 (neuronal)	15	78593052	78621295
241389_at	1141	CHRNB2	cholinergic receptor, nicotinic, beta 2 (neuronal)	1	154567781	154579878
225191_at///230142_s_at	1153	CIRBP	cold inducible RNA binding protein	19	1269266	1274810
206207_at	1178	CLC	Charcot-Leyden crystal galectin	19	39731253	39738029
1560434_x_at	1211	CLTA	clathrin, light chain A	9	36190856	36212062
1557943_at	1267	CNP	2',3'-cyclic nucleotide 3' phosphodiesterase	17	41966741	41977736
227202_at	1272	CNTN1	contactin 1	12	40692442	41072412
213622_at	1298	COL9A2	collagen, type IX, alpha 2	1	40300487	40317690
204724_s_at	1299	COL9A3	collagen, type IX, alpha 3	20	62817062	62841159
229271_x_at	1301	COL11A1	collagen, type XI, alpha 1	1	102876467	103108576
243932_AT	1310	COL19A1	collagen, type XIX, alpha 1	6	69866556	70212454
214336_s_at	1314	COPA	coatomer protein complex, subunit alpha	1	160288587	160343564
204204_at	1318	SLC31A2	solute carrier family 31 (copper transporter), member 2	9	113150958	113164142
205624_at	1359	CPA3	carboxypeptidase A3 (mast cell)	3	148865256	148897087
204172_at///234059_AT	1371	CPOX	coproporphyrinogen oxidase	3	98576414	98593668
212984_at	1386	ATF2	activating transcription factor 2	2	175072250	175168206
206184_at	1399	CRKL	v-crk avian sarcoma virus CT10 oncogene homolog-like	22	20917398	20953749
207532_at	1421	CRYGD	crystallin, gamma D	2	208121607	208124589
243338_at	1452	CSNK1A1	casein kinase 1, alpha 1	5	149495894	149551552
204925_at	1497	CTNS	cystinosin, lysosomal cystine transporter	17	3636468	3663103
1557944_s_at	1500	CTNND1	catenin (cadherin-associated protein), delta 1	11	57761762	57819180
210074_at	1515	CTSV	cathepsin V	9	97029677	97039643
1568934_at	1524	CX3CR1	chemokine (C-X3-C motif) receptor 1	3	39263494	39281735
205073_at	1573	CYP2J2	cytochrome P450, family 2, subfamily J, polypeptide 2	1	59893308	59926773
204309_at	1583	CYP11A1	cytochrome P450, family 11, subfamily A, polypeptide 1	15	74337762	74367740
1552493_s_at///214610_at	1584	CYP11B1	cytochrome P450, family 11, subfamily B, polypeptide 1	8	142872354	142879846
205502_at	1586	CYP17A1	cytochrome P450, family 17, subfamily A, polypeptide 1	10	102830531	102837533
214622_at	1589	CYP21A2	cytochrome P450, family 21, subfamily A, polypeptide 2	6	32038316	32041670
206878_at	1610	DAO	D-amino-acid oxidase	12	108880030	108901043
231919_at	1629	DBT	dihydrolipoamide branched chain transacylase E2	1	100186922	100249863
238914_at	1630	DCC	DCC netrin 1 receptor	18	52340172	53535903
201211_s_at	1654	DDX3X	DEAD (Asp-Glu-Ala-Asp) box helicase 3, X-linked	X	41333308	41364472
203791_at	1657	DMXL1	Dmx-like 1	5	119071014	119249129
212105_s_at///212107_s_at	1660	DHX9	DEAH (Asp-Glu-Ala-His) box helicase 9	1	182839304	182887982
204977_at	1662	DDX10	DEAD (Asp-Glu-Ala-Asp) box polypeptide 10	11	108665025	108940930
1554242_a_at	1690	COCH	cochlin	14	30874535	30895079
201790_s_at	1717	DHCR7	7-dehydrocholesterol reductase	11	71434411	71448431
217208_s_at	1739	DLG1	discs, large homolog 1 (Drosophila)	3	197042560	197299272
203881_s_at	1756	DMD	dystrophin	X	31119219	33339609
215116_s_at	1759	DNM1	dynamin 1	9	128203355	128255249
1556627_at	1821	DRP2	dystrophin related protein 2	X	101219944	101264496
215253_s_at	1827	RCAN1	regulator of calcineurin 1	21	34516442	34615142
203821_at	1839	HBEGF	heparin-binding EGF-like growth factor	5	140332843	140346603
203693_s_at	1871	E2F3	E2F transcription factor 3	6	20401906	20493714
227646_at	1879	EBF1	early B-cell factor 1	5	158695908	159099780
219787_s_at	1894	ECT2	epithelial cell transforming 2	3	172750682	172829265
204038_s_at///232716_AT	1902	LPAR1	lysophosphatidic acid receptor 1	9	110873261	111039243
227955_s_at	1946	EFNA5	ephrin-A5	5	107376889	107670895
201693_s_at	1958	EGR1	early growth response 1	5	138465492	138469315
205321_at	1968	EIF2S3	eukaryotic translation initiation factor 2, subunit 3 gamma, 52kDa	X	24054948	24078810
201123_s_at	1984	EIF5A	eukaryotic translation initiation factor 5A	17	7306999	7312463
228260_at	1993	ELAVL2	ELAV like neuron-specific RNA binding protein 2	9	23690104	23850706
206051_at///238073_at	1996	ELAVL4	ELAV like neuron-specific RNA binding protein 4	1	50048014	50203786
215264_at	2016	EMX1	empty spiracles homeobox 1	2	72911148	72934891
227473_at	2017	CTTN	cortactin	11	70398506	70436584
235963_AT	2034	EPAS1	endothelial PAS domain protein 1	2	46297402	46386703
201718_s_at	2037	EPB41L2	erythrocyte membrane protein band 4.1-like 2	6	130828173	131063322
210746_s_at	2038	EPB42	erythrocyte membrane protein band 4.2	15	43197227	43225861
215664_s_at///237939_at	2044	EPHA5	EPH receptor A5	4	65319563	65670495
229288_at	2045	EPHA7	EPH receptor A7	6	93240020	93419584
230425_at	2047	EPHB1	EPH receptor B1	3	134795257	135260467
204718_at	2051	EPHB6	EPH receptor B6	7	142854643	142871093
219340_s_at///219341_at///222874_s_at	2055	CLN8	ceroid-lipofuscinosis, neuronal 8	8	1755778	1786570
237586_AT	2060	EPS15	epidermal growth factor receptor pathway substrate 15	1	51354263	51519354
202454_s_at///226213_at	2065	ERBB3	erb-b2 receptor tyrosine kinase 3	12	56080025	56103507
214053_at	2066	ERBB4	erb-b2 receptor tyrosine kinase 4	2	211375717	212539155
230183_at///1564378_a_AT	2131	EXT1	exostosin glycosyltransferase 1	8	117799363	118111819
206329_at	2134	EXTL1	exostosin-like glycosyltransferase 1	1	26021741	26036464
203980_at	2167	FABP4	fatty acid binding protein 4, adipocyte	8	81478497	81483238
215530_at	2175	FANCA	Fanconi anemia, complementation group A	16	89737551	89816658
207275_s_at	2180	ACSL1	acyl-CoA synthetase long-chain family member 1	4	184755595	184826114
1557418_at	2182	ACSL4	acyl-CoA synthetase long-chain family member 4	X	109641335	109733392
211307_s_at	2204	FCAR	Fc fragment of IgA receptor	19	54874093	54891420
208240_s_at	2246	FGF1	fibroblast growth factor 1 (acidic)	5	142592178	142698070
239178_at	2254	FGF9	fibroblast growth factor 9	13	21671076	21704501
203638_s_at///203639_s_at///208228_s_at///240913_at	2263	FGFR2	fibroblast growth factor receptor 2	10	121478330	121598656
206492_at	2272	FHIT	fragile histidine triad	3	59747587	61251459
206018_at	2290	FOXG1	forkhead box G1	14	28767072	28770277
1773_at///204764_at///225851_at	2342	FNTB	farnesyltransferase, CAAX box, beta	14	64986789	65062652
217487_x_at	2346	FOLH1	folate hydrolase (prostate-specific membrane antigen) 1	11	49146635	49208670
204437_s_at	2348	FOLR1	folate receptor 1 (adult)	11	72189558	72196323
241824_AT	2355	FOSL2	FOS-like antigen 2	2	28392759	28417312
207112_s_at///225998_at	2549	GAB1	GRB2-associated binding protein 1	4	143336762	143474565
216039_at	2555	GABRA2	gamma-aminobutyric acid (GABA) A receptor, alpha 2	4	46243548	46390039
1557122_s_at///242344_at	2561	GABRB2	gamma-aminobutyric acid (GABA) A receptor, beta 2	5	161288419	161548124
241805_at	2565	GABRG1	gamma-aminobutyric acid (GABA) A receptor, gamma 1	4	46035769	46124065
211810_s_at	2581	GALC	galactosylceramidase	14	87933014	87993665
209710_at	2624	GATA2	GATA binding protein 2	3	128479422	128493187
204973_at	2705	GJB1	gap junction protein, beta 1, 32kDa	X	71215212	71225215
234986_at	2730	GCLM	glutamate-cysteine ligase, modifier subunit	1	93885205	93909598
244680_at	2743	GLRB	glycine receptor, beta	4	157076125	157172099
215891_s_at///33646_g_at	2760	GM2A	GM2 ganglioside activator	5	151253052	151270394
211426_x_at	2776	GNAQ	guanine nucleotide binding protein (G protein), q polypeptide	9	77716274	78031449
229274_at///242975_s_AT	2778	GNAS	GNAS complex locus	20	58839740	58911195
1570248_AT///1570249_x_AT	2782	GNB1	guanine nucleotide binding protein (G protein), beta polypeptide 1	1	1785285	1891117
203676_at	2799	GNS	glucosamine (N-acetyl)-6-sulfatase	12	64713442	64759446
236024_at	2823	GPM6A	glycoprotein M6A	4	175632937	176002691
221288_at///244493_at	2845	GPR22	G protein-coupled receptor 22	7	107470057	107476212
209631_s_at///214586_at	2861	GPR37	G protein-coupled receptor 37 (endothelin receptor type B-like)	7	124745601	124766025
209793_at	2890	GRIA1	glutamate receptor, ionotropic, AMPA 1	5	153489696	153813873
205358_at///236538_at	2891	GRIA2	glutamate receptor, ionotropic, AMPA 2	4	157220584	157366075
230144_at	2892	GRIA3	glutamate receptor, ionotropic, AMPA 3	X	123184243	123490915
213845_at	2898	GRIK2	glutamate receptor, ionotropic, kainate 2	6	101393708	102070083
210781_x_at	2902	GRIN1	glutamate receptor, ionotropic, N-methyl D-aspartate 1	9	137139112	137168762
231384_at	2903	GRIN2A	glutamate receptor, ionotropic, N-methyl D-aspartate 2A	16	9753404	10183364
239456_AT	2909	ARHGAP35	Rho GTPase activating protein 35	19	46918567	47005077
214217_at	2915	GRM5	glutamate receptor, metabotropic 5	11	88504576	89065961
214040_s_at	2934	GSN	gelsolin	9	121210803	121332844
203924_at	2938	GSTA1	glutathione S-transferase alpha 1	6	52791380	52803866
1552399_a_at	2972	BRF1	BRF1, RNA polymerase III transcription initiation factor 90 kDa subunit	14	105209286	105315577
228731_at///236335_at	2977	GUCY1A2	guanylate cyclase 1, soluble, alpha 2	11	106674012	107018445
231700_at	2978	GUCA1A	guanylate cyclase activator 1A (retina)	6	42155386	42180056
227235_at	2982	GUCY1A3	guanylate cyclase 1, soluble, alpha 3	4	155666568	155737062
208629_s_at	3030	HADHA	hydroxyacyl-CoA dehydrogenase/3-ketoacyl-CoA thiolase/enoyl-CoA hydratase (trifunctional protein), alpha subunit	2	26190635	26244726
240336_at	3042	HBM	hemoglobin, mu	16	165974	166768
209116_x_at///211696_x_at///217232_x_at	3043	HBB	hemoglobin, beta	11	5225466	5227071
206834_at	3045	HBD	hemoglobin, delta	11	5232829	5234628
209960_at	3082	HGF	hepatocyte growth factor (hepapoietin A; scatter factor)	7	81699006	81770438
206343_s_at	3084	NRG1	neuregulin 1	8	31639304	32767957
205425_at///205426_s_at	3092	HIP1	huntingtin interacting protein 1	7	75533298	75738972
212642_s_at	3097	HIVEP2	human immunodeficiency virus type I enhancer binding protein 2	6	142751467	142945201
205671_s_at	3112	HLA-DOB	major histocompatibility complex, class II, DO beta	6	32812763	32817048
203290_at	3117	HLA-DQA1	major histocompatibility complex, class II, DQ alpha 1	6	32637396	32654774
209728_at	3126	HLA-DRB4	major histocompatibility complex, class II, DR beta 4	6
225107_at	3181	HNRNPA2B1	heterogeneous nuclear ribonucleoprotein A2/B1	7	26189927	26200793
205975_s_at	3231	HOXD1	homeobox D1	2	176188579	176190907
204934_s_at	3249	HPN	hepsin	19	35040506	35066577
205579_at	3269	HRH1	histamine receptor H1	3	11137093	11263253
206294_at	3284	HSD3B2	hydroxy-delta-5-steroid dehydrogenase, 3 beta- and steroid delta-isomerase 2	1	119414931	119423039
206985_at	3293	HSD17B3	hydroxysteroid (17-beta) dehydrogenase 3	9	96235306	96313983
241716_at	3329	HSPD1	heat shock 60kDa protein 1 (chaperonin)	2	197486584	197500274
207135_at///244130_at	3356	HTR2A	5-hydroxytryptamine (serotonin) receptor 2A, G protein-coupled	13	46831542	46897076
202638_s_at	3383	ICAM1	intercellular adhesion molecule 1	19	10270841	10286615
209540_at	3479	IGF1	insulin-like growth factor 1 (somatomedin C)	12	102395867	102481786
243358_at	3480	IGF1R	insulin-like growth factor 1 receptor	15	98648539	98964530
203424_s_at	3488	IGFBP5	insulin-like growth factor binding protein 5	2	216672105	216695549
213674_x_at///215621_s_at///222285_at///230877_at	3495	IGHD	immunoglobulin heavy constant delta	14	105838401	105845677
209374_s_at///212827_at	3507	IGHM	immunoglobulin heavy constant mu	14	105851966	105856217
202859_x_at///211506_s_at	3576	CXCL8	chemokine (C-X-C motif) ligand 8	4	73740506	73743716
1563565_at	3633	INPP5B	inositol polyphosphate-5-phosphatase, 75kDa	1	37860697	37947084
1555476_at	3658	IREB2	iron-responsive element binding protein 2	15	78438176	78501456
1563010_AT	3696	ITGB8	integrin, beta 8	7	20329803	20415759
202223_at	3703	STT3A	STT3A, subunit of the oligosaccharyltransferase complex (catalytic)	11	125592795	125622759
205874_at	3706	ITPKA	inositol-trisphosphate 3-kinase A	15	41493858	41503559
203710_at	3708	ITPR1	inositol 1,4,5-trisphosphate receptor, type 1	3	4493348	4847840
203682_s_at	3712	IVD	isovaleryl-CoA dehydrogenase	15	40405485	40435948
207103_at	3751	KCND2	potassium channel, voltage gated Shal related subfamily D, member 2	7	120273641	120750333
213832_at	3752	KCND3	potassium channel, voltage gated Shal related subfamily D, member 3	1	111775822	111989576
231513_at	3759	KCNJ2	potassium channel, inwardly rectifying subfamily J, member 2	17	70168616	70180044
233059_at	3760	KCNJ3	potassium channel, inwardly rectifying subfamily J, member 3	2	154698581	154858352
208359_s_at///211451_s_at	3761	KCNJ4	potassium channel, inwardly rectifying subfamily J, member 4	22	38426327	38455199
228414_at	3778	KCNMA1	potassium channel, calcium activated large conductance subfamily M alpha, member 1	10	76869601	77637819
228579_AT	3786	KCNQ3	potassium channel, voltage gated KQT-like subfamily Q, member 3	8	132120858	132480757
1554212_s_at	3788	KCNS2	potassium voltage-gated channel, modifier subfamily S, member 2	8	98427022	98430797
205318_at	3798	KIF5A	kinesin family member 5A	12	57550064	57584771
225268_at	3840	KPNA4	karyopherin alpha 4 (importin alpha 3)	3	160494995	160565588
227934_at///229317_at	3841	KPNA5	karyopherin alpha 5 (importin alpha 6)	6	116681086	116741867
212236_x_at	3872	KRT17	keratin 17, type I	17	41619440	41624630
1566880_AT///232286_AT///244696_AT	3899	AFF3	AF4/FMR2 family, member 3	2	99545864	100142583
201505_at	3912	LAMB1	laminin, beta 1	7	107923801	108003359
201551_s_at	3916	LAMP1	lysosomal-associated membrane protein 1	13	113297121	113323431
1556997_a_at	3953	LEPR	leptin receptor	1	65420652	65637493
227766_at	3981	LIG4	ligase IV, DNA, ATP-dependent	13	108207442	108218368
236156_at	3988	LIPA	lipase A, lysosomal acid, cholesterol esterase	10	89213569	89252039
206123_at///206124_s_at///236594_at	3996	LLGL1	lethal giant larvae homolog 1 (Drosophila)	17	18225593	18244875
203293_s_at	3998	LMAN1	lectin, mannose-binding, 1	18	59327823	59359276
241879_at	4026	LPP	LIM domain containing preferred translocation partner in lipoma	3	188152143	188890671
205710_at///230863_at	4036	LRP2	low density lipoprotein receptor-related protein 2	2	169127109	169362613
235494_at	4045	LSAMP	limbic system-associated membrane protein	3	115802363	116445542
202018_s_at	4057	LTF	lactotransferrin	3	46436005	46465142
206773_at	4062	LY6H	lymphocyte antigen 6 complex, locus H	8	143157914	143160636
202286_s_at	4070	TACSTD2	tumor-associated calcium signal transducer 2	1	58575423	58577494
204777_s_at	4118	MAL	mal, T-cell differentiation protein	2	95025655	95053992
202032_s_at	4122	MAN2A2	mannosidase, alpha, class 2A, member 2	15	90902218	90922585
225540_at	4133	MAP2	microtubule-associated protein 2	2	209424047	209734118
200836_s_at///243_g_at	4134	MAP4	microtubule-associated protein 4	3	47850690	48089279
200769_s_at	4144	MAT2A	methionine adenosyltransferase II, alpha	2	85538978	85545280
209331_s_at	4149	MAX	MYC associated factor X	14	65006101	65102695
1554544_a_at///210136_at	4155	MBP	myelin basic protein	18	76978833	77133708
209086_x_at///209087_x_at///210869_s_at	4162	MCAM	melanoma cell adhesion molecule	11	119308524	119317130
210983_s_at	4176	MCM7	minichromosome maintenance complex component 7	7	100092728	100101940
237891_at	4193	MDM2	MDM2 proto-oncogene, E3 ubiquitin protein ligase	12	68808168	68845544
205655_at///225742_at	4194	MDM4	MDM4, p53 regulator	1	204516379	204581681
239571_AT	4205	MEF2A	myocyte enhancer factor 2A	15	99565533	99716483
209200_at///239938_x_AT	4208	MEF2C	myocyte enhancer factor 2C	5	88718241	88904105
1559477_s_at///204069_at	4211	MEIS1	Meis homeobox 1	2	66435125	66572759
226534_at	4254	KITLG	KIT ligand	12	88492793	88580473
204918_s_at	4300	MLLT3	myeloid/lymphoid or mixed-lineage leukemia; translocated to, 3	9	20341665	20622543
207012_at///223614_at	4325	MMP16	matrix metallopeptidase 16 (membrane-inserted)	8	88003095	88327488
204289_AT	4329	ALDH6A1	aldehyde dehydrogenase 6 family, member A1	14	74057662	74084493
207659_s_at///235794_at///242765_at	4336	MOBP	myelin-associated oligodendrocyte basic protein	3	39467573	39529497
1555807_a_at///211836_s_at	4340	MOG	myelin oligodendrocyte glycoprotein	6	29656981	29672372
209583_s_at	4345	CD200	CD200 molecule	3	112332347	112362812
240031_AT	4482	MSRA	methionine sulfoxide reductase A	8	10054224	10428891
214385_s_at	4586	MUC5AC	mucin 5AC, oligomeric mucus/gel-forming	11	1157953	1201138
214133_at	4588	MUC6	mucin 6, oligomeric mucus/gel-forming	11	1012824	1036706
212372_at	4628	MYH10	myosin, heavy chain 10, non-muscle	17	8474205	8631012
212338_at	4642	MYO1D	myosin ID	17	32492522	32877173
237136_AT	4643	MYO1E	myosin IE	15	59135969	59372872
226203_at	4649	MYO9A	myosin IXA	15	71822291	72118464
201602_s_at	4659	PPP1R12A	protein phosphatase 1, regulatory subunit 12A	12	79773563	79935455
1555843_at///233605_x_at///238611_AT	4670	HNRNPM	heterogeneous nuclear ribonucleoprotein M	19	8444575	8489118
204861_s_at	4671	NAIP	NLR family, apoptosis inhibitory protein	5	70968483	71025114
201969_at///242918_at	4678	NASP	nuclear autoantigenic sperm protein (histone-binding)	1	45583988	45618906
214952_at///217359_s_at///229799_s_at	4684	NCAM1	neural cell adhesion molecule 1	11	112961247	113278436
1554747_a_at	4735	SEPT2	septin 2	2	241315187	241354027
211089_s_at///213116_at///239539_AT	4752	NEK3	NIMA-related kinase 3	13	52132643	52159861
203413_at	4753	NELL2	neural EGFL like 2	12	44508275	44921848
204321_at	4756	NEO1	neogenin 1	15	73051715	73305206
210556_at	4775	NFATC3	nuclear factor of activated T-cells, cytoplasmic, calcineurin-dependent 3	16	68085366	68229259
228933_at	4810	NHS	Nance-Horan syndrome (congenital cataracts and dental anomalies)	X	17375420	17735994
206915_at	4821	NKX2-2	NK2 homeobox 2	20	21499260	21514026
1559347_AT	4850	CNOT4	CCR4-NOT transcription complex, subunit 4	7	135361795	135510127
202679_at///217584_at	4864	NPC1	Niemann-Pick disease, type C1	18	23506184	23586617
204684_at	4884	NPTX1	neuronal pentraxin I	17	80466833	80476604
204105_s_at	4897	NRCAM	neuronal cell adhesion molecule	7	108147626	108456397
204081_at	4900	NRGN	neurogranin (protein kinase C substrate, RC3)	11	124739933	124747206
213960_at	4916	NTRK3	neurotrophic tyrosine kinase, receptor, type 3	15	87874999	88256796
204621_s_at///235739_AT	4929	NR4A2	nuclear receptor subfamily 4, group A, member 2	2	156324432	156334683
206908_s_at	5010	CLDN11	claudin 11	3	170418865	170434691
242128_at	5015	OTX2	orthodenticle homeobox 2	14	56800707	56810476
210448_s_at	5026	P2RX5	purinergic receptor P2X, ligand gated ion channel, 5	17	3673227	3696404
207091_at	5027	P2RX7	purinergic receptor P2X, ligand gated ion channel, 7	12	121132819	121186551
207414_s_at///210553_x_at///211262_at///242662_at	5046	PCSK6	proprotein convertase subtilisin/kexin type 6	15	101303928	101489984
214607_at///214078_AT///236277_AT	5063	PAK3	p21 protein (Cdc42/Rac)-activated kinase 3	X	110944285	111227361
202336_s_at	5066	PAM	peptidylglycine alpha-amidating monooxygenase	5	102755276	103031105
229831_at	5067	CNTN3	contactin 3 (plasmacytoma associated)	3	74262568	74614445
1566428_AT	5079	PAX5	paired box 5	9	36833275	37035319
213517_at	5094	PCBP2	poly(rC) binding protein 2	12	53452102	53481162
228640_at	5099	PCDH7	protocadherin 7	4	30720319	31146801
219737_s_at	5101	PCDH9	protocadherin 9	13	66302834	67230336
237459_AT	5128	CDK17	cyclin-dependent kinase 17	12	96278261	96400588
214797_s_at	5129	CDK18	cyclin-dependent kinase 18	1	205504556	205532793
236234_at	5136	PDE1A	phosphodiesterase 1A, calmodulin-dependent	2	182140035	182522845
207303_at///236344_at	5137	PDE1C	phosphodiesterase 1C, calmodulin-dependent 70kDa	7	31616777	32299404
222317_at	5140	PDE3B	phosphodiesterase 3B, cGMP-inhibited	11	14643656	14872059
1552931_a_at///212521_s_at///212522_at	5151	PDE8A	phosphodiesterase 8A	15	84980513	85139145
206529_x_at	5172	SLC26A4	solute carrier family 26 (anion exchanger), member 4	7	107660635	107717809
244677_AT	5187	PER1	period circadian clock 1	17	8140470	8156405
204604_at	5218	CDK14	cyclin-dependent kinase 14	7	90596362	91210590
1555236_a_at///205261_at	5225	PGC	progastricsin (pepsinogen C)	6	41736711	41747401
243951_at	5243	ABCB1	ATP-binding cassette, sub-family B (MDR/TAP), member 1	7	87503863	87713323
238601_at	5257	PHKB	phosphorylase kinase, beta	16	47461268	47701523
209722_s_at	5272	SERPINB9	serpin peptidase inhibitor, clade B (ovalbumin), member 9	6	2887265	2903312
229705_at	5289	PIK3C3	phosphatidylinositol 3-kinase, catalytic subunit type 3	18	41955199	42084606
212239_at	5295	PIK3R1	phosphoinositide-3-kinase, regulatory subunit 1 (alpha)	5	68215756	68301821
212829_at	5305	PIP4K2A	phosphatidylinositol-5-phosphate 4-kinase, type II, alpha	10	22534837	22714574
203896_s_at	5332	PLCB4	phospholipase C, beta 4	20	9068710	9480816
232530_at	5337	PLD1	phospholipase D1, phosphatidylcholine-specific	3	171600405	171810494
1558603_at	5342	PLGLB2	plasminogen-like B2	2	87748087	87759476
215807_s_at	5364	PLXNB1	plexin B1	3	48403854	48430324
205957_at	5365	PLXNB3	plexin B3	X	153764196	153779346
210348_at///210657_s_at///233006_at	5414	SEPT4	septin 4	17	58520250	58540818
232643_at	5435	POLR2F	polymerase (RNA) II (DNA directed) polypeptide F	22	37953663	38041915
203407_at	5493	PPL	periplakin	16	4882507	4937135
240187_at	5507	PPP1R3C	protein phosphatase 1, regulatory subunit 3C	10	91628440	91633101
1562817_AT	5529	PPP2R5E	protein phosphatase 2, regulatory subunit B', epsilon isoform	14	63372479	63543361
202425_x_at	5530	PPP3CA	protein phosphatase 3, catalytic subunit, alpha isozyme	4	101023430	101347471
1553681_a_at	5551	PRF1	perforin 1 (pore forming protein)	10	70597348	70602775
227892_at///238441_at	5563	PRKAA2	protein kinase, AMP-activated, alpha 2 catalytic subunit	1	56645317	56715335
201835_s_at	5564	PRKAB1	protein kinase, AMP-activated, beta 1 non-catalytic subunit	12	119667864	119681624
216234_s_at	5566	PRKACA	protein kinase, cAMP-dependent, catalytic, alpha	19	14091688	14117747
226864_at	5569	PKIA	protein kinase (cAMP-dependent, catalytic) inhibitor alpha	8	78516101	78605267
200604_s_at	5573	PRKAR1A	protein kinase, cAMP-dependent, regulatory, type I, alpha	17	68413623	68551316
203680_at	5577	PRKAR2B	protein kinase, cAMP-dependent, regulatory, type II, beta	7	107044728	107161811
210969_at	5586	PKN2	protein kinase N2	1	88684193	88836255
210039_s_at	5588	PRKCQ	protein kinase C, theta	10	6393595	6580646
207119_at	5592	PRKG1	protein kinase, cGMP-dependent, type I	10	50991151	52298350
214376_at	5602	MAPK10	mitogen-activated protein kinase 10	4	86012299	86594110
216765_at	5607	MAP2K5	mitogen-activated protein kinase kinase 5	15	67542606	67807117
205445_at	5617	PRL	prolactin	6	22287244	22302883
211917_s_at///231981_at	5618	PRLR	prolactin receptor	5	35048756	35230589
207401_at	5629	PROX1	prospero homeobox 1	1	213983226	214041510
1556715_at	5635	PRPSAP1	phosphoribosyl pyrophosphate synthetase-associated protein 1	17	76310787	76354149
205618_at	5638	PRRG1	proline rich Gla (G-carboxyglutamic acid) 1	X	37349275	37457295
204733_at	5653	KLK6	kallikrein-related peptidase 6	19	50958631	50969673
203460_s_at///238816_at	5663	PSEN1	presenilin 1	14	73136435	73223691
201404_x_at	5690	PSMB2	proteasome (prosome, macropain) subunit, beta type, 2	1	35599541	35641844
224937_at	5738	PTGFRN	prostaglandin F2 receptor inhibitor	1	116909923	116990358
205127_at	5742	PTGS1	prostaglandin-endoperoxide synthase 1 (prostaglandin G/H synthase and cyclooxygenase)	9	122370530	122395705
207821_s_at	5747	PTK2	protein tyrosine kinase 2	8	140658382	141001313
205868_s_at	5781	PTPN11	protein tyrosine phosphatase, non-receptor type 11	12	112418732	112509918
205712_at	5789	PTPRD	protein tyrosine phosphatase, receptor type, D	9	8314246	10612723
227126_at	5793	PTPRG	protein tyrosine phosphatase, receptor type, G	3	61561569	62297609
1555578_at	5797	PTPRM	protein tyrosine phosphatase, receptor type, M	18	7567316	8406861
206084_at///210675_s_at	5801	PTPRR	protein tyrosine phosphatase, receptor type, R	12	70638073	70920804
238616_at	5860	QDPR	quinoid dihydropteridine reductase	4	17486393	17512234
228708_at	5874	RAB27B	RAB27B, member RAS oncogene family	18	54717866	54895516
1556809_a_AT	5911	RAP2A	RAP2A, member of RAS oncogene family	13	97434221	97467998
226392_at	5922	RASA2	RAS p21 protein activator 2	3	141487047	141615363
215688_at	5923	RASGRF1	Ras protein-specific guanine nucleotide-releasing factor 1	15	78959947	79090873
230141_at	5926	ARID4A	AT rich interactive domain 4A (RBP1-like)	14	58298385	58373995
205178_s_at///212781_at///212783_at	5930	RBBP6	retinoblastoma binding protein 6	16	24539587	24572863
203423_at	5947	RBP1	retinol binding protein 1, cellular	3	139517434	139539829
204337_at	5999	RGS4	regulator of G-protein signaling 4	1	163068606	163076802
206290_s_at	6000	RGS7	regulator of G-protein signaling 7	1	240775514	241357230
209324_s_at///209325_s_at	6004	RGS16	regulator of G-protein signaling 16	1	182598623	182604413
203403_s_at	6049	RNF6	ring finger protein (C3H2C3 type) 6	13	26132115	26222559
226766_at///240425_x_at	6092	ROBO2	roundabout guidance receptor 2	3	75906675	77649964
235567_at	6095	RORA	RAR-related orphan receptor A	15	60488284	61229303
242385_at	6096	RORB	RAR-related orphan receptor B	9	74497336	74687201
226335_at	6197	RPS6KA3	ribosomal protein S6 kinase, 90kDa, polypeptide 3	X	20149911	20267095
225150_s_at	6242	RTKN	rhotekin	2	74425861	74441933
201975_at	6249	CLIP1	CAP-GLY domain containing linker protein 1	12	122271432	122422632
214044_at	6262	RYR2	ryanodine receptor 2 (cardiac)	1	237042238	237833988
212797_at///212807_s_at	6272	SORT1	sortilin 1	1	109309565	109397941
206893_at	6299	SALL1	spalt-like transcription factor 1	16	51135975	51152316
237689_at	6301	SARS	seryl-tRNA synthetase	1	109213893	109238182
241365_at	6304	SATB1	SATB homeobox 1	3	18345806	18445588
200831_s_at///211162_x_at///211708_s_at	6319	SCD	stearoyl-CoA desaturase (delta-9-desaturase)	10	100347015	100364831
210383_at	6323	SCN1A	sodium channel, voltage gated, type I alpha subunit	2	165989160	166149272
206381_at///229057_at	6326	SCN2A	sodium channel, voltage gated, type II alpha subunit	2	165130149	165392310
210432_s_at	6328	SCN3A	sodium channel, voltage gated, type III alpha subunit	2	165087520	165204088
236359_at	6330	SCN4B	sodium channel, voltage gated, type IV beta subunit	11	118133377	118152915
203453_at	6337	SCNN1A	sodium channel, non voltage gated 1 alpha subunit	12	6346843	6377357
203687_at	6376	CX3CL1	chemokine (C-X3-C motif) ligand 1	16	57372461	57385048
201742_x_at	6426	SRSF1	serine/arginine-rich splicing factor 1	17	58000919	58007346
239512_at	6429	SRSF4	serine/arginine-rich splicing factor 4	1	29147738	29182125
210077_s_at	6430	SRSF5	serine/arginine-rich splicing factor 5	14	69767095	69772005
202773_s_at	6433	SFSWAP	splicing factor, suppressor of white-apricot family	12	131711087	131799738
230042_at	6453	ITSN1	intersectin 1 (SH3 domain protein)	21	33642400	33889305
205751_at	6456	SH3GL2	SH3-domain GRB2-like 2	9	17578954	17797129
205637_s_at	6457	SH3GL3	SH3-domain GRB2-like 3	15	83447123	83618743
232365_at	6477	SIAH1	siah E3 ubiquitin protein ligase 1	16	48360531	48448440
242054_s_at	6496	SIX3	SIX homeobox 3	2	44941729	44966751
225227_at	6498	SKIL	SKI-like proto-oncogene	3	170357678	170396849
225491_at	6506	SLC1A2	solute carrier family 1 (glial high affinity glutamate transporter), member 2	11	35251205	35420063
204429_s_at	6518	SLC2A5	solute carrier family 2 (facilitated glucose/fructose transporter), member 5	1	9036943	9071704
205592_at	6521	SLC4A1	solute carrier family 4 (anion exchanger), member 1 (Diego blood group)	17	44248390	44268161
202111_at	6522	SLC4A2	solute carrier family 4 (anion exchanger), member 2	7	151058212	151076527
207043_s_at	6536	SLC6A9	solute carrier family 6 (neurotransmitter transporter, glycine), member 9	1	43996483	44031492
238546_at	6546	SLC8A1	solute carrier family 8 (sodium/calcium exchanger), member 1	2	40112146	40512486
204404_at	6558	SLC12A2	solute carrier family 12 (sodium/potassium/chloride transporter), member 2	5	128083791	128189688
203874_s_at///203875_at	6594	SMARCA1	SWI/SNF related, matrix associated, actin dependent regulator of chromatin, subfamily a, member 1	X	129446501	129523513
217707_x_at	6595	SMARCA2	SWI/SNF related, matrix associated, actin dependent regulator of chromatin, subfamily a, member 2	9	2015219	2193624
201073_s_at	6599	SMARCC1	SWI/SNF related, matrix associated, actin dependent regulator of chromatin, subfamily c, member 1	3	47585888	47781915
204467_s_at///236081_at	6622	SNCA	synuclein, alpha (non A4 component of amyloid precursor)	4	89724099	89838314
201716_at	6642	SNX1	sorting nexin 1	15	64094076	64144234
232049_at	6643	SNX2	sorting nexin 2	5	122774996	122834539
1566342_at	6648	SOD2	superoxide dismutase 2, mitochondrial	6	159679116	159693321
209842_at	6663	SOX10	SRY (sex determining region Y)-box 10	22	37972312	37984532
204367_at	6668	SP2	Sp2 transcription factor	17	47896054	47932271
205155_s_at	6712	SPTBN2	spectrin, beta, non-erythrocytic 2	11	66682496	66729237
202308_at	6720	SREBF1	sterol regulatory element binding transcription factor 1	17	17811349	17837017
201139_s_at	6741	SSB	Sjogren syndrome antigen B (autoantigen La)	2	169798812	169812064
202816_s_at	6760	SS18	synovial sarcoma translocation, chromosome 18	18	26016253	26091212
204548_at	6770	STAR	steroidogenic acute regulatory protein	8	38142700	38151265
205170_at	6773	STAT2	signal transducer and activator of transcription 2, 113kDa	12	56341597	56360253
202557_at	6782	HSPA13	heat shock protein 70kDa family, member 13	21	14371115	14383188
206292_s_at	6822	SULT2A1	sulfotransferase family, cytosolic, 2A, dehydroepiandrosterone (DHEA)-preferring, member 1	19	47870466	47886397
201259_s_at	6856	SYPL1	synaptophysin-like 1	7	106090368	106112647
203999_at	6857	SYT1	synaptotagmin I	12	78863993	79452008
223529_at	6860	SYT4	synaptotagmin IV	18	43267892	43277650
206162_x_at	6861	SYT5	synaptotagmin V	19	55173096	55180441
206970_at///230045_at	6900	CNTN2	contactin 2 (axonal)	1	205043202	205078043
201867_s_at	6907	TBL1X	transducin (beta)-like 1X-linked	X	9463295	9719740
213891_s_at///228837_at	6925	TCF4	transcription factor 4	18	55222331	55635993
216037_x_at	6934	TCF7L2	transcription factor 7-like 2 (T-cell specific, HMG-box)	10	112950219	113167678
205513_at	6947	TCN1	transcobalamin I (vitamin B12 binding protein, R binder family)	11	59852808	59866568
214064_at///220109_at	7018	TF	transferrin	3	133661998	133779006
205009_at	7031	TFF1	trefoil factor 1	21	42362282	42366535
210215_at	7036	TFR2	transferrin receptor 2	7	100620416	100642765
205016_at///211258_s_at	7039	TGFA	transforming growth factor, alpha	2	70447280	70554015
207334_s_at	7048	TGFBR2	transforming growth factor, beta receptor II (70/80kDa)	3	30606493	30694142
203083_at	7058	THBS2	thrombospondin 2	6	169215780	169254114
228716_at///229657_at	7068	THRB	thyroid hormone receptor, beta	3	24117153	24495281
201446_s_at	7072	TIA1	TIA1 cytotoxic granule-associated RNA binding protein	2	70209444	70248707
214168_s_at	7082	TJP1	tight junction protein 1	15	29699367	29968799
216997_x_at///233575_s_at	7091	TLE4	transducin-like enhancer of split 4	9	79571773	79726882
203824_at	7103	TSPAN8	tetraspanin 8	12	71125093	71157999
210130_s_at	7108	TM7SF2	transmembrane 7 superfamily member 2	11	65111854	65116235
208184_s_at	7109	TRAPPC10	trafficking protein particle complex 10	21	44012325	44106552
1569098_s_at	7158	TP53BP1	tumor protein p53 binding protein 1	15	43403064	43510728
235094_AT	7171	TPM4	tropomyosin 4	19	16067507	16103005
215624_at	7249	TSC2	tuberous sclerosis 2	16	2047936	2088712
215252_AT	7266	DNAJC7	DnaJ (Hsp40) homolog, subfamily C, member 7	17	41974005	42021371
209660_at	7276	TTR	transthyretin	18	31591767	31599024
202589_at///217690_AT///243016_AT	7298	TYMS	thymidylate synthetase	18	657604	673499
208762_at	7341	SUMO1	small ubiquitin-like modifier 1	2	202206180	202238599
208358_s_at	7368	UGT8	UDP glycosyltransferase 8	4	114598403	114678225
202412_s_at	7398	USP1	ubiquitin specific peptidase 1	1	62436304	62451804
208067_x_at	7404	UTY	ubiquitously transcribed tetratricopeptide repeat containing, Y-linked	Y	13233920	13480670
203241_at	7405	UVRAG	UV radiation resistance associated	11	75815167	76144238
208845_at	7419	VDAC3	voltage-dependent anion channel 3	8	42391624	42405937
211527_x_at	7422	VEGFA	vascular endothelial growth factor A	6	43770209	43786487
205019_s_at	7433	VIPR1	vasoactive intestinal peptide receptor 1	3	42489299	42537573
1554442_at///207671_s_at	7439	BEST1	bestrophin 1	11	61946715	61964463
203856_at	7443	VRK1	vaccinia related kinase 1	14	96797347	96881614
202665_s_at	7456	WIPF1	WAS/WASL interacting protein family, member 1	2	174559574	174682899
244260_AT	7469	NELFA	negative elongation factor complex member A	4	1982714	2041914
206698_at	7504	XK	X-linked Kx blood group	X	37685781	37732130
235927_at	7514	XPO1	exportin 1	2	61477934	61538522
210172_at	7536	SF1	splicing factor 1	11	64764604	64778844
214678_x_at	7543	ZFX	zinc finger protein, X-linked	X	24148934	24216255
206373_at///236896_at	7545	ZIC1	Zic family member 1	3	147409394	147416719
207197_at	7547	ZIC3	Zic family member 3	X	137566187	137572100
228988_at	7552	ZNF711	zinc finger protein 711	X	85243820	85273362
226015_at	7559	ZNF12	zinc finger protein 12	7	6688433	6706969
241906_AT	7562	ZNF708	zinc finger protein 708	19	21291160	21329439
214900_at	7586	ZKSCAN1	zinc finger with KRAB and SCAN domains 1	7	100015572	100045143
243816_at	7621	ZNF70	zinc finger protein 70	22	23741584	23751092
206059_at	7644	ZNF91	zinc finger protein 91	19	23357696	23395560
232070_AT	7690	ZNF131	zinc finger protein 131	5	43120888	43176324
210290_at	7727	ZNF174	zinc finger protein 174	16	3401190	3430851
213452_at	7738	ZNF184	zinc finger protein 184	6	27450742	27473118
1556035_s_at	7756	ZNF207	zinc finger protein 207	17	32350138	32408085
216983_s_at	7767	ZNF224	zinc finger protein 224	19	44094329	44109831
207362_at	7782	SLC30A4	solute carrier family 30 (zinc transporter), member 4	15	45482478	45523669
200730_s_at	7803	PTP4A1	protein tyrosine phosphatase type IVA, member 1	6	63572012	63583588
228955_at	7804	LRP8	low density lipoprotein receptor-related protein 8, apolipoprotein e receptor	1	53242364	53328149
203071_at	7869	SEMA3B	sema domain, immunoglobulin domain (Ig), short basic domain, secreted, (semaphorin) 3B	3	50267558	50277171
222924_at	7871	SLMAP	sarcolemma associated protein	3	57756221	57930003
208873_s_at	7905	REEP5	receptor accessory protein 5	5	112876384	112922334
227499_at///227524_at	7976	FZD3	frizzled class receptor 3	8	28494205	28574268
235801_at	7991	TUSC3	tumor suppressor candidate 3	8	15540087	15766649
235960_at	8087	FXR1	fragile X mental retardation, autosomal homolog 1	3	180912446	180982753
209995_s_at///39318_at	8115	TCL1A	T-cell leukemia/lymphoma 1A	14	95709967	95714196
202599_s_at	8204	NRIP1	nuclear receptor interacting protein 1	21	14961235	15065903
218660_at	8291	DYSF	dysferlin	2	71453119	71686763
236552_AT	8301	PICALM	phosphatidylinositol binding clathrin assembly protein	11	85957171	86069881
210387_at	8339	HIST1H2BG	histone cluster 1, H2bg	6	26216200	26216644
208180_s_at	8365	HIST1H4H	histone cluster 1, H4h	6	26285126	26285499
232466_at	8451	CUL4A	cullin 4A	13	113208193	113265078
225728_at	8470	SORBS2	sorbin and SH3 domain containing 2	4	185585444	185956716
201927_s_at///201929_s_at	8502	PKP4	plakophilin 4	2	158456880	158681429
206334_at	8513	LIPF	lipase, gastric	10	88664389	88678815
207704_s_at///211067_s_at	8522	GAS7	growth arrest-specific 7	17	9910609	10198551
204378_at	8537	BCAS1	breast carcinoma amplified sequence 1	20	53943540	54070765
32088_at	8548	BLZF1	basic leucine zipper nuclear factor 1	1	169367956	169396544
210393_at///213880_at	8549	LGR5	leucine-rich repeat containing G protein-coupled receptor 5	12	71439162	71586310
217863_at	8554	PIAS1	protein inhibitor of activated STAT, 1	15	68054234	68191459
230887_at	8555	CDC14B	cell division cycle 14B	9	96490218	96619830
221509_at	8562	DENR	density-regulated protein	12	122752821	122771064
1555420_a_at	8609	KLF7	Kruppel-like factor 7 (ubiquitous)	2	207074137	207173851
209529_at	8612	PPAP2C	phosphatidic acid phosphatase type 2C	19	281040	291435
242693_AT	8621	CDK13	cyclin-dependent kinase 13	7	39949838	40097134
214229_at	8632	DNAH17	dynein, axonemal, heavy chain 17	17	78423697	78577432
1555342_a_at///206189_at	8633	UNC5C	unc-5 netrin receptor C	4	95162504	95549210
215351_at	8634	RTCA	RNA 3'-terminal phosphate cyclase	1	100266158	100292769
216695_s_at	8658	TNKS	tankyrase, TRF1-interacting ankyrin-related ADP-ribose polymerase	8	9555214	9782346
1558249_s_at///221638_s_at	8675	STX16	syntaxin 16	20	58651253	58679526
210121_at///217452_s_at	8707	B3GALT2	UDP-Gal:betaGlcNAc beta 1,3-galactosyltransferase, polypeptide 2	1	193178730	193186613
206045_s_at///238605_at	8715	NOL4	nucleolar protein 4	18	33851100	34224834
1555326_a_at	8754	ADAM9	ADAM metallopeptidase domain 9	8	38996965	39105261
214544_s_at	8773	SNAP23	synaptosomal-associated protein, 23kDa	15	42491244	42533061
209560_s_at	8788	DLK1	delta-like 1 homolog (Drosophila)	14	100726865	100735130
235512_at	8814	CDKL1	cyclin-dependent kinase-like 1 (CDC2-related kinase)	14	50329404	50397404
205376_at	8821	INPP4B	inositol polyphosphate-4-phosphatase, type II, 105kDa	4	142028028	142846535
1555009_a_at///212828_at///216180_s_at///216181_at	8871	SYNJ2	synaptojanin 2	6	157981856	158099176
202547_s_at	8874	ARHGEF7	Rho guanine nucleotide exchange factor (GEF) 7	13	111115277	111305734
200976_s_at///213786_at	8887	TAX1BP1	Tax1 (human T-cell leukemia virus type I) binding protein 1	7	27739373	27829767
203299_s_at///230413_s_at	8905	AP1S2	adaptor-related protein complex 1, sigma 2 subunit	X	15825806	15855014
204586_at	8927	BSN	bassoon presynaptic cytomatrix protein	3	49554489	49671549
214433_s_at	8991	SELENBP1	selenium binding protein 1	1	151364302	151372734
205635_at///230596_at	8997	KALRN	kalirin, RhoGEF kinase	3	124033339	124726325
230948_AT	9014	TAF1B	TATA box binding protein (TBP)-associated factor, RNA polymerase I, B, 63kDa	2	9843442	9934416
1554543_at	9043	SPAG9	sperm associated antigen 9	17	50962174	51120865
202889_x_at	9053	MAP7	microtubule-associated protein 7	6	136342281	136550819
1570425_s_at	9113	LATS1	large tumor suppressor kinase 1	6	149658153	149718256
1558672_AT	9118	INA	internexin neuronal intermediate filament protein, alpha	10	103277163	103290351
211814_s_at	9134	CCNE2	cyclin E2	8	94880224	94896653
1554637_a_at	9139	CBFA2T2	core-binding factor, runt domain, alpha subunit 2; translocated to, 2	20	33490122	33650031
213930_at	9140	ATG12	autophagy related 12	5	115828196	115841851
209376_x_at	9169	SCAF11	SR-related CTD-associated factor 11	12	45919131	45992040
235595_at	9181	ARHGEF2	Rho/Rac guanine nucleotide exchange factor (GEF) 2	1	155946640	156002635
230003_at	9194	SLC16A7	solute carrier family 16 (monocarboxylate transporter), member 7	12	59595934	59789855
223492_s_at	9208	LRRFIP1	leucine rich repeat (in FLII) interacting protein 1	2	237627581	237781647
206349_at	9211	LGI1	leucine-rich, glioma inactivated 1	10	93757809	93798159
210227_at	9228	DLGAP2	discs, large (Drosophila) homolog-associated protein 2	8	1019561	1708476
235527_at	9229	DLGAP1	discs, large (Drosophila) homolog-associated protein 1	18	3496032	4455310
214151_s_at///214152_at///221511_x_at	9236	CCPG1	cell cycle progression 1	15	55355223	55408510
205839_s_at	9256	BZRAP1	benzodiazepine receptor (peripheral) associated protein 1	17	58301227	58328795
205214_at///226525_at	9262	STK17B	serine/threonine kinase 17b	2	196133583	196176503
241410_AT	9263	STK17A	serine/threonine kinase 17a	7	43583093	43627379
202879_s_at///202880_s_at	9267	CYTH1	cytohesin 1	17	78674047	78782342
31799_AT	9276	COPB2	coatomer protein complex, subunit beta 2 (beta prime)	3	139357587	139389680
237007_AT	9312	KCNB2	potassium channel, voltage gated Shab related subfamily B, member 2	8	72537391	72938349
209838_at	9318	COPS2	COP9 signalosome subunit 2	15	49125274	49155657
201337_s_at///211749_s_at	9341	VAMP3	vesicle-associated membrane protein 3	1	7771269	7781432
220429_at	9348	NDST3	N-deacetylase/N-sulfotransferase (heparan glucosaminyl) 3	4	118033826	118258634
235561_at	9352	TXNL1	thioredoxin-like 1	18	56602387	56638689
206140_at	9355	LHX2	LIM homeobox 2	9	124011610	124033163
208993_s_at///208995_s_at///225902_at	9360	PPIG	peptidylprolyl isomerase G (cyclophilin G)	2	169584340	169641406
228547_at	9378	NRXN1	neurexin 1	2	49918505	51032536
1556320_AT	9399	STOML1	stomatin (EPB72)-like 1	15	73983218	73994622
211468_s_at	9400	RECQL5	RecQ protein-like 5	17	75626845	75667191
215905_s_at	9410	SNRNP40	small nuclear ribonucleoprotein 40kDa (U5)	1	31259568	31296797
232017_at///1565863_AT	9414	TJP2	tight junction protein 2	9	69121264	69255208
1558698_at	9422	ZNF264	zinc finger protein 264	19	57191479	57222846
1555154_a_at///214543_x_at	9444	QKI	QKI, KH domain containing, RNA binding	6	163414643	163578596
213793_s_at///226651_at	9456	HOMER1	homer scaffolding protein 1	5	79373824	79513836
202512_s_at	9474	ATG5	autophagy related 5	6	106184476	106325820
202762_at	9475	ROCK2	Rho-associated, coiled-coil containing protein kinase 2	2	11179764	11345363
208320_at///208321_s_at	9478	CABP1	calcium binding protein 1	12	120640619	120667324
230846_at	9495	AKAP5	A kinase (PRKA) anchor protein 5	14	64465499	64474503
1554113_a_at	9498	SLC4A8	solute carrier family 4, sodium bicarbonate cotransporter, member 8	12	51391317	51515763
214913_at	9508	ADAMTS3	ADAM metallopeptidase with thrombospondin type 1 motif, 3	4	72280969	72568799
240236_at	9515	STXBP5L	syntaxin binding protein 5-like	3	120908203	121424761
216203_at	9517	SPTLC2	serine palmitoyltransferase, long chain base subunit 2	14	77505997	77616768
222484_s_at	9547	CXCL14	chemokine (C-X-C motif) ligand 14	5	135570679	135579279
207645_s_at	9557	CHD1L	chromodomain helicase DNA binding protein 1-like	1	147242641	147295766
226160_at	9563	H6PD	hexose-6-phosphate dehydrogenase (glucose 1-dehydrogenase)	1	9234776	9271337
204980_at	9575	CLOCK	clock circadian regulator	4	55427901	55546909
1569111_at	9580	SOX13	SRY (sex determining region Y)-box 13	1	204073109	204127743
205931_s_at	9586	CREB5	cAMP responsive element binding protein 5	7	28299321	28825894
227530_at///231067_s_at	9590	AKAP12	A kinase (PRKA) anchor protein 12	6	151239999	151358559
224209_s_at	9615	GDA	guanine deaminase	9	72114595	72259059
205986_at	9625	AATK	apoptosis-associated tyrosine kinase	17	81117295	81166072
236726_at	9628	RGS6	regulator of G-protein signaling 6	14	71932100	72566530
202832_at	9648	GCC2	GRIP and coiled-coil domain containing 2	2	108449121	108509398
203285_s_at	9653	HS2ST1	heparan sulfate 2-O-sulfotransferase 1	1	86914652	87109998
1557611_at///203702_s_at	9654	TTLL4	tubulin tyrosine ligase-like family member 4	2	218710835	218755416
213186_at	9666	DZIP3	DAZ interacting zinc finger protein 3	3	108589490	108694846
214314_s_at	9669	EIF5B	eukaryotic translation initiation factor 5B	2	99337371	99400265
204525_at	9678	PHF14	PHD finger protein 14	7	10957892	11169828
229823_at	9699	RIMS2	regulating synaptic membrane exocytosis 2	8	103500642	104254429
206135_at	9705	ST18	suppression of tumorigenicity 18, zinc finger	8	52110832	52409902
203288_at	9710	KIAA0355	KIAA0355	19	34254551	34355566
202699_s_at///202700_s_at	9725	TMEM63A	transmembrane protein 63A	1	225840570	225882720
233406_AT	9728	SECISBP2L	SECIS binding protein 2-like	15	48988638	49046563
1558691_a_at	9732	DOCK4	dedicator of cytokinesis 4	7	111726108	112206407
229648_at	9743	ARHGAP32	Rho GTPase activating protein 32	11	128965060	129267015
206403_at	9745	ZNF536	zinc finger protein 536	19	30225044	30713538
212981_s_at	9747	TCAF1	TRPM8 channel-associated factor 1	7	143851368	143902198
242542_AT	9749	PHACTR2	phosphatase and actin regulator 2	6	143608180	143831185
209829_at	9750	FAM65B	family with sequence similarity 65, member B	6	24804281	25042288
215052_at///239290_at	9758	FRMPD4	FERM and PDZ domain containing 4	X	12138466	12724523
204530_s_at	9760	TOX	thymocyte selection-associated high mobility group box	8	58805418	59119208
1554638_at	9765	ZFYVE16	zinc finger, FYVE domain containing 16	5	80407592	80480520
203185_at	9770	RASSF2	Ras association (RalGDS/AF-6) domain family member 2	20	4780023	4823645
204680_s_at	9771	RAPGEF5	Rap guanine nucleotide exchange factor (GEF) 5	7	22118290	22357133
210360_s_at	9788	MTSS1	metastasis suppressor 1	8	124550770	124728507
243013_AT	9801	MRPL19	mitochondrial ribosomal protein L19	2	75646783	75662208
204435_at///223984_s_at	9818	NUPL1	nucleoporin like 1	13	25301084	25349795
202033_s_at///202034_x_at	9821	RB1CC1	RB1-inducible coiled-coil 1	8	52622458	52714466
205889_s_at	9832	JAKMIP2	janus kinase and microtubule interacting protein 2	5	147585439	147782848
206478_at	9834	KIAA0125	KIAA0125	14	105917979	105932642
222920_s_at	9840	TESPA1	thymocyte expressed, positive selection associated 1	12	54948303	54985161
212943_at	9847	C2CD5	C2 calcium-dependent domain containing 5	12	22448546	22544546
242857_AT	9855	FARP2	FERM, RhoGEF and pleckstrin domain protein 2	2	241356249	241494842
206017_at	9856	KIAA0319	KIAA0319	6	24544104	24646172
237240_AT	9861	PSMD6	proteasome (prosome, macropain) 26S subunit, non-ATPase, 6	3	64010549	64024010
202375_at	9871	SEC24D	SEC24 family member D	4	118722823	118838683
213496_at	9890	LPPR4	lipid phosphate phosphatase-related protein type 4	1	99262953	99309584
1555503_a_at	9911	TMCC2	transmembrane and coiled-coil domain family 2	1	205227910	205273343
216205_s_at	9927	MFN2	mitofusin 2	1	11980181	12013515
219697_at	9956	HS3ST2	heparan sulfate (glucosamine) 3-O-sulfotransferase 2	16	22814203	22916338
222439_s_at	9967	THRAP3	thyroid hormone receptor associated protein 3	1	36224416	36305357
212609_s_at	10000	AKT3	v-akt murine thymoma viral oncogene homolog 3	1	243488233	243851079
222922_at///222923_s_at	10008	KCNE3	potassium channel, voltage gated subfamily E regulatory beta subunit 3	11	74454841	74467557
202582_s_at	10048	RANBP9	RAN binding protein 9	6	13621498	13711580
236294_at	10075	HUWE1	HECT, UBA and WWE domain containing 1, E3 ubiquitin protein ligase	X	53532096	53686729
205137_x_at///211184_s_at///221173_at	10083	USH1C	Usher syndrome 1C	11	17493895	17544416
1558643_s_at///207379_at	10085	EDIL3	EGF-like repeats and discoidin I-like domains 3	5	83940595	84384867
223465_at	10087	COL4A3BP	collagen, type IV, alpha 3 (Goodpasture antigen) binding protein	5	75368486	75511981
211672_s_at	10093	ARPC4	actin related protein 2/3 complex, subunit 4, 20kDa	3	9792495	9807105
1562281_AT	10098	TSPAN5	tetraspanin 5	4	98470367	98658661
220357_s_at///230573_at	10110	SGK2	serum/glucocorticoid regulated kinase 2	20	43558995	43585633
207764_s_at	10114	HIPK3	homeodomain interacting protein kinase 3	11	33256672	33357023
205020_s_at	10124	ARL4A	ADP-ribosylation factor-like 4A	7	12686827	12690934
205590_at	10125	RASGRP1	RAS guanyl releasing protein 1 (calcium and DAG-regulated)	15	38488101	38564806
243296_at///236495_AT	10135	NAMPT	nicotinamide phosphoribosyltransferase	7	106248285	106285732
202973_x_at	10144	FAM13A	family with sequence similarity 13, member A	4	88725954	89111398
205017_s_at	10150	MBNL2	muscleblind-like splicing regulator 2	13	97141820	97394120
229061_s_at///1564227_AT	10165	SLC25A13	solute carrier family 25 (aspartate/glutamate carrier), member 13	7	96120220	96322147
224009_x_at	10170	DHRS9	dehydrogenase/reductase (SDR family) member 9	2	169067035	169096167
222666_s_at	10171	RCL1	RNA terminal phosphate cyclase-like 1	9	4792834	4861077
205728_at	10178	TENM1	teneurin transmembrane protein 1	X	124375903	125204358
244674_AT	10180	RBM6	RNA binding motif protein 6	3	49940038	50077252
201395_at///209936_at	10181	RBM5	RNA binding motif protein 5	3	50088908	50118964
226319_s_at	10189	ALYREF	Aly/REF export factor	17	81887835	81891622
237158_s_at	10198	MPHOSPH9	M-phase phosphoprotein 9	12	123152324	123244014
213824_at	10215	OLIG2	oligodendrocyte lineage transcription factor 2	21	33025908	33029196
234941_s_at	10243	GPHN	gephyrin	14	66507407	67181808
202316_x_at	10277	UBE4B	ubiquitination factor E4B	1	10032983	10181239
204400_at///210880_s_at	10278	EFS	embryonal Fyn-associated substrate	14	23356400	23365633
219540_at	10308	ZNF267	zinc finger protein 267	16	31873758	31917308
244418_AT	10313	RTN3	reticulon 3	11	63681360	63759891
202019_s_at	10314	LANCL1	LanC lantibiotic synthetase component C-like 1 (bacterial)	2	210431249	210477618
206384_at	10368	CACNG3	calcium channel, voltage-dependent, gamma subunit 3	16	24255553	24362416
210192_at	10396	ATP8A1	ATPase, aminophospholipid transporter (APLT), class I, type 8A, member 1	4	42408373	42657105
200632_s_at	10397	NDRG1	N-myc downstream regulated 1	8	133237171	133297587
209437_s_at	10418	SPON1	spondin 1, extracellular matrix protein	11	13962637	14268133
205486_at	10420	TESK2	testis-specific kinase 2	1	45343883	45491342
1559121_s_at///201228_s_at///216008_s_at	10425	ARIH2	ariadne RBR E3 ubiquitin protein ligase 2	3	48918821	48985541
209850_s_at	10435	CDC42EP2	CDC42 effector protein (Rho GTPase binding) 2	11	65314818	65322429
214748_at	10443	N4BP2L2	NEDD4 binding protein 2-like 2	13	32432488	32538885
205294_at	10458	BAIAP2	BAI1-associated protein 2	17	81035144	81117432
1555998_at	10476	ATP5H	ATP synthase, H+ transporting, mitochondrial Fo complex, subunit d	17	75038860	75046979
212554_at	10486	CAP2	CAP, adenylate cyclase-associated protein, 2 (yeast)	6	17393216	17557792
203528_at	10507	SEMA4D	sema domain, immunoglobulin domain (Ig), transmembrane domain (TM) and short cytoplasmic domain, (semaphorin) 4D	9	89360791	89498014
200995_at	10527	IPO7	importin 7	11	9384622	9448127
1556061_at	10556	RPP30	ribonuclease P/MRP 30kDa subunit	10	90871952	90908558
231718_at	10569	SLU7	SLU7 homolog, splicing factor	5	160401641	160419161
209064_x_at	10605	PAIP1	poly(A) binding protein interacting protein 1	5	43526267	43557419
204078_at	10609	P3H4	prolyl 3-hydroxylase family member 4 (non-enzymatic)	17	41801952	41812616
227515_at	10617	STAMBP	STAM binding protein	2	73828916	73873656
203834_s_at	10618	TGOLN2	trans-golgi network protein 2	2	85318018	85328296
206245_s_at	10625	IVNS1ABP	influenza virus NS1A binding protein	1	185296388	185317343
201008_s_at///201009_s_at	10628	TXNIP	thioredoxin interacting protein	1	145992435	145996631
223704_s_at	10655	DMRT2	doublesex and mab-3 related transcription factor 2	9	1003242	1057554
214046_at	10690	FUT9	fucosyltransferase 9 (alpha (1,3) fucosyltransferase)	6	96015969	96215612
200873_s_at	10694	CCT8	chaperonin containing TCP1, subunit 8 (theta)	21	29056322	29073797
235868_at	10724	MGEA5	meningioma expressed antigen 5 (hyaluronidase)	10	101784443	101818709
235694_at	10732	TCFL5	transcription factor-like 5 (basic helix-loop-helix)	20	62841014	62861763
221440_s_at	10741	RBBP9	retinoblastoma binding protein 9	20	18486540	18497255
204591_at	10752	CHL1	cell adhesion molecule L1-like	3	196596	409417
231935_at	10777	ARPP21	cAMP-regulated phosphoprotein, 21kDa	3	35639174	35794496
207738_s_at	10787	NCKAP1	NCK-associated protein 1	2	182924851	183038858
209989_at	10795	ZNF268	zinc finger protein 268	12	133181409	133207112
206976_s_at///208744_x_at///235573_AT	10808	HSPH1	heat shock 105kDa/110kDa protein 1	13	31134974	31163109
238486_at	10818	FRS2	fibroblast growth factor receptor substrate 2	12	69470349	69579793
220751_s_at///48030_i_at///48031_r_at///1564699_AT	10826	FAXDC2	fatty acid hydroxylase domain containing 2	5	154817034	154850653
2436402	10899	JTB	jumping translocation breakpoint	1	153974269	153977975
1557522_x_AT	10904	BLCAP	bladder cancer associated protein	20	37517417	37527931
217922_at	10905	MAN1A2	mannosidase, alpha, class 1A, member 2	1	117367393	117528872
243196_s_at	10906	TRAFD1	TRAF-type zinc finger domain containing 1	12	112125545	112153604
236204_at	10920	COPS8	COP9 signalosome subunit 8	2	237085441	237098846
204244_s_at	10926	DBF4	DBF4 zinc finger	7	87876229	87909541
209766_at	10935	PRDX3	peroxiredoxin 3	10	119167699	119178865
202501_at	10982	MAPRE2	microtubule-associated protein, RP/EB family, member 2	18	34976928	35143470
226136_at	11010	GLIPR1	GLI pathogenesis-related 1	12	75480733	75501936
213784_at	11020	IFT27	intraflagellar transport 27	22	36758202	36776133
213413_at	11037	STON1	stonin 1	2	48530169	48598515
213083_at	11046	SLC35D2	solute carrier family 35 (UDP-GlcNAc/UDP-glucose transporter), member D2	9	96313437	96383710
212637_s_at	11059	WWP1	WW domain containing E3 ubiquitin protein ligase 1	8	86342736	86468265
242916_at	11064	CNTRL	centriolin	9	121074955	121177610
205651_x_at	11069	RAPGEF4	Rap guanine nucleotide exchange factor (GEF) 4	2	172735279	173052893
206179_s_at	11076	TPPP	tubulin polymerization promoting protein	5	659862	693395
231955_s_at	11112	HIBADH	3-hydroxyisobutyrate dehydrogenase	7	27525440	27663001
205948_at	11122	PTPRT	protein tyrosine phosphatase, receptor type, T	20	42072752	43189917
222511_x_at	11124	FAF1	Fas (TNFRSF6) associated factor 1	1	50441263	50960264
204693_at	11135	CDC42EP1	CDC42 effector protein (Rho GTPase binding) 1	22	37559778	37569405
228783_at	11149	BVES	blood vessel epicardial substance	6	105096822	105137174
213371_at///216887_s_at	11155	LDB3	LIM domain binding 3	10	86666717	86736072
1558002_at	11171	STRAP	serine/threonine kinase receptor associated protein	12	15882354	15903478
203553_s_at	11183	MAP4K5	mitogen-activated protein kinase kinase kinase kinase 5	14	50418480	50561126
219956_at	11226	GALNT6	polypeptide N-acetylgalactosaminyltransferase 6	12	51351870	51391955
1554385_a_at	11240	PADI2	peptidyl arginine deiminase, type II	1	17066761	17119453
223214_s_at	11244	ZHX1	zinc fingers and homeoboxes 1	8	123248450	123275541
232387_at	11276	SYNRG	synergin, gamma	17	37514797	37609496
214958_s_at	11322	TMC6	transmembrane channel-like 6	17	78112918	78132407
235128_at	11346	SYNPO	synaptopodin	5	150586037	150659230
204114_at	22795	NID2	nidogen 2 (osteonidogen)	14	52004802	52069231
205594_at	22834	ZNF652	zinc finger protein 652	17	49289206	49362473
202570_s_at	22839	DLGAP4	discs, large (Drosophila) homolog-associated protein 4	20	36306323	36528637
1556423_at	22846	VASH1	vasohibin 1	14	76761892	76783022
239765_AT	22849	CPEB3	cytoplasmic polyadenylation element binding protein 3	10	92048638	92291118
229116_at	22866	CNKSR2	connector enhancer of kinase suppressor of Ras 2	X	21374414	21654695
205893_at///231361_at	22871	NLGN1	neuroligin 1	3	173396490	174286644
1556416_s_AT	22872	SEC31A	SEC31 homolog A, COPII coating complex component	4	82818661	82891280
204557_s_at	22873	DZIP1	DAZ interacting zinc finger protein 1	13	95578202	95644706
205092_x_at	22890	ZBTB1	zinc finger and BTB domain containing 1	14	64503950	64533690
222607_s_at	22894	DIS3	DIS3 homolog, exosome endoribonuclease and 3'-5' exoribonuclease	13	72755402	72782153
220605_s_at	22933	SIRT2	sirtuin 2	19	38878555	38899862
243681_at	22941	SHANK2	SH3 and multiple ankyrin repeat domains 2	11	70467856	71252738
217231_s_at	22983	MAST1	microtubule associated serine/threonine kinase 1	19	12833934	12874953
215522_at	22986	SORCS3	sortilin-related VPS10 domain containing receptor 3	10	104640837	105265250
239413_at	22995	CEP152	centrosomal protein 152kDa	15	48662534	48811918
216060_s_at	23002	DAAM1	dishevelled associated activator of morphogenesis 1	14	59188611	59371405
209254_at	23008	KLHDC10	kelch domain containing 10	7	130070509	130135720
212368_at	23036	ZNF292	zinc finger protein 292	6	87155551	87263690
210016_at	23040	MYT1L	myelin transcription factor 1-like	2	1789113	2331375
242225_AT	23041	MON2	MON2 homolog, regulator of endosome-to-Golgi trafficking	12	62466817	62597583
212288_at///230389_at///239453_AT	23048	FNBP1	formin binding protein 1	9	129887187	130043194
212570_at	23052	ENDOD1	endonuclease domain containing 1	11	95089810	95132651
208958_at	23071	ERP44	endoplasmic reticulum protein 44	9	99979179	100099052
243743_AT	23072	HECW1	HECT, C2 and WW domain containing E3 ubiquitin protein ligase 1	7	43112599	43563654
213118_at	23074	UHRF1BP1L	UHRF1 binding protein 1-like	12	100036794	100142864
201960_s_at	23077	MYCBP2	MYC binding protein 2, E3 ubiquitin protein ligase	13	77044657	77327042
212897_at///235226_at	23097	CDK19	cyclin-dependent kinase 19	6	110609978	110816516
214788_x_at	23109	DDN	dendrin	12	48995149	49001091
215921_at	23117	NPIPB3	nuclear pore complex interacting protein family, member B3	16	21402134	21425337
214070_s_at	23120	ATP10B	ATPase, class V, type 10B	5	160563120	160929368
1555469_a_at///1558759_s_at	23122	CLASP2	cytoplasmic linker associated protein 2	3	33496245	33718356
209883_at	23127	COLGALT2	collagen beta(1-O)galactosyltransferase 2	1	183929662	184051611
213630_at	23148	NACAD	NAC alpha domain containing	7	45080437	45088961
209000_s_at	23176	SEPT8	septin 8	5	132750817	132778284
1559159_at	23177	CEP68	centrosomal protein 68kDa	2	65056361	65087008
212646_at	23180	RFTN1	raftlin, lipid raft linker 1	3	16315845	16513715
216019_x_at	23187	PHLDB1	pleckstrin homology-like domain, family B, member 1	11	118606439	118658038
233276_AT	23194	FBXL7	F-box and leucine-rich repeat protein 7	5	15500165	15939796
232677_AT	23208	SYT11	synaptotagmin XI	1	155859469	155885199
242774_at	23224	SYNE2	spectrin repeat containing, nuclear envelope 2	14	63852586	64226449
213686_at///214785_at///227987_at///227988_s_at	23230	VPS13A	vacuolar protein sorting 13 homolog A (S. cerevisiae)	9	77177353	77417483
213222_at	23236	PLCB1	phospholipase C, beta 1 (phosphoinositide-specific)	20	8132254	8884900
212719_at	23239	PHLPP1	PH domain and leucine rich repeat protein phosphatase 1	18	62715439	62980443
212289_at///216550_x_at///216563_at	23253	ANKRD12	ankyrin repeat domain 12	18	9136753	9285985
215138_s_at///1569962_AT	23254	KAZN	kazrin, periplakin interacting protein	1	13893515	15118048
206953_s_at	23266	ADGRL2	adhesion G protein-coupled receptor L2	1	81306199	81992738
212765_at	23271	CAMSAP2	calmodulin regulated spectrin-associated protein family, member 2	1	200739558	200860707
214962_s_at	23279	NUP160	nucleoporin 160kDa	11	47778113	47848505
236264_at///242186_x_at	23284	ADGRL3	adhesion G protein-coupled receptor L3	4	61383124	62078335
214098_at	23285	KIAA1107	KIAA1107	1	92167052	92184723
215558_at	23304	UBR2	ubiquitin protein ligase E3 component n-recognin 2	6	42563952	42693505
229725_at	23305	ACSL6	acyl-CoA synthetase long-chain family member 6	5	131949973	132012068
228976_at	23308	ICOSLG	inducible T-cell co-stimulator ligand	21	44216971	44241447
213435_at	23314	SATB2	SATB homeobox 2	2	199269500	199471266
214248_s_at///214249_at///243945_at	23321	TRIM2	tripartite motif containing 2	4	153152469	153339322
213959_s_at	23322	RPGRIP1L	RPGRIP1-like	16	53599906	53703859
212794_s_at	23325	KIAA1033	KIAA1033	12	105107714	105169135
216957_at	23326	USP22	ubiquitin specific peptidase 22	17	20999593	21043409
213912_at///213913_s_at	23329	TBC1D30	TBC1 domain family, member 30	12	64824572	64881022
232027_at	23345	SYNE1	spectrin repeat containing, nuclear envelope 1	6	152121684	152637399
215041_s_at///215626_AT	23348	DOCK9	dedicator of cytokinesis 9	13	98793487	99088618
218613_at	23362	PSD3	pleckstrin and Sec7 domain containing 3	8	18527303	19086921
201335_s_at	23365	ARHGEF12	Rho guanine nucleotide exchange factor (GEF) 12	11	120336406	120489936
213424_at	23366	KIAA0895	KIAA0895	7	36324150	36390125
236676_AT	23386	NUDCD3	NudC domain containing 3	7	44382366	44490878
204156_at///204157_s_at///244860_AT	23387	SIK3	SIK family kinase 3	11	116843402	117098453
216109_at	23389	MED13L	mediator complex subunit 13-like	12	115955771	116277203
217486_s_at	23390	ZDHHC17	zinc finger, DHHC-type containing 17	12	76764074	76853701
239131_AT	23394	ADNP	activity-dependent neuroprotector homeobox	20	50888918	50930990
235957_at	23426	GRIP1	glutamate receptor interacting protein 1	12	66347398	67069267
228485_s_at	23446	SLC44A1	solute carrier family 44 (choline transporter), member 1	9	105244608	105438504
213001_at///213004_at///219514_at	23452	ANGPTL2	angiopoietin-like 2	9	127087349	127122797
217953_at	23469	PHF3	PHD finger protein 3	6	63635802	63715522
232168_x_at///217519_AT	23499	MACF1	microtubule-actin crosslinking factor 1	1	39081417	39487138
213172_at///213174_at	23508	TTC9	tetratricopeptide repeat domain 9	14	70641787	70675360
213000_at	23515	MORC3	MORC family CW-type zinc finger 3	21	36320189	36376646
208610_s_at	23524	SRRM2	serine/arginine repetitive matrix 2	16	2752329	2771412
231479_at	23548	TTC33	tetratricopeptide repeat domain 33	5	40711576	40755970
218693_at	23555	TSPAN15	tetraspanin 15	10	69425218	69507669
222462_s_at	23621	BACE1	beta-site APP-cleaving enzyme 1	11	117285686	117316256
222106_at	23627	PRND	prion protein 2 (dublet)	20	4721854	4728462
238484_s_at	23635	SSBP2	single-stranded DNA binding protein 2	5	81417360	81751253
1556229_AT	23729	SHPK	sedoheptulokinase	17	3608262	3636322
206064_s_at	23759	PPIL2	peptidylprolyl isomerase (cyclophilin)-like 2	22	21665984	21697913
205707_at	23765	IL17RA	interleukin 17 receptor A	22	17084959	17115694
222853_at	23767	FLRT3	fibronectin leucine rich transmembrane protein 3	20	14323993	14337667
204359_at	23768	FLRT2	fibronectin leucine rich transmembrane protein 2	14	85530105	85628696
204399_s_at	24139	EML2	echinoderm microtubule associated protein like 2	19	45609400	45645601
227107_AT	24145	PANX1	pannexin 1	11	94128928	94185596
235486_at	25758	KIAA1549L	KIAA1549-like	11	33376568	33674102
220867_s_at	25769	SLC24A2	solute carrier family 24 (sodium/potassium/calcium exchanger), member 2	9	19507452	19789695
212144_at	25777	SUN2	Sad1 and UNC84 domain containing 2	22	38734714	38756019
211515_s_at	25778	DSTYK	dual serine/threonine and tyrosine protein kinase	1	205142503	205211599
1554423_a_at	25793	FBXO7	F-box protein 7	22	32474682	32498831
1554316_at	25796	PGLS	6-phosphogluconolactonase	19	17511623	17521288
207447_s_at	25834	MGAT4C	MGAT4 family, member C	12	85976235	86838904
213497_at	25841	ABTB2	ankyrin repeat and BTB (POZ) domain containing 2	11	34150987	34358008
225809_at	25849	PARM1	prostate androgen-regulated mucin-like protein 1	4	74933075	75050115
221887_s_at///47553_at	25861	DFNB31	deafness, autosomal recessive 31	9	114402078	114505509
243388_AT	25879	DCAF13	DDB1 and CUL4 associated factor 13	8	103414714	103443453
215047_at	25893	TRIM58	tripartite motif containing 58	1	247857199	247880138
228171_s_at	25894	PLEKHG4	pleckstrin homology domain containing, family G (with RhoGef domain) member 4	16	67277820	67289500
214766_s_at///226115_at	25909	AHCTF1	AT hook containing transcription factor 1	1	246839098	246931978
233778_AT	25911	DPCD	deleted in primary ciliary dyskinesia homolog (mouse)	10	101588332	101609653
214156_at	25924	MYRIP	myosin VIIA and Rab interacting protein	3	39808914	40260321
223149_s_at	25930	PTPN23	protein tyrosine phosphatase, non-receptor type 23	3	47380982	47413441
243847_AT	25932	CLIC4	chloride intracellular channel 4	1	24745269	24844324
212179_at	25957	PNISR	PNN-interacting serine/arginine-rich protein	6	99398655	99425342
235243_at	25999	CLIP3	CAP-GLY domain containing linker protein 3	19	36014660	36032895
206822_s_at	26013	L3MBTL1	l(3)mbt-like 1 (Drosophila)	20	43507680	43541895
212823_s_at	26030	PLEKHG3	pleckstrin homology domain containing, family G (with RhoGef domain) member 3	14	64704413	64746905
214954_at	26032	SUSD5	sushi domain containing 5	3	33150045	33219215
213744_at	26033	ATRNL1	attractin-like 1	10	115093365	115948999
235048_at	26049	FAM169A	family with sequence similarity 169, member A	5	74777574	74866838
213938_at	26059	ERC2	ELKS/RAB6-interacting/CAST family member 2	3	55508308	56468366
1554670_at	26088	GGA1	golgi-associated, gamma adaptin ear containing, ARF binding protein 1	22	37607235	37633564
201295_s_at///210561_s_at	26118	WSB1	WD repeat and SOCS box containing 1	17	27294080	27313844
221790_s_at///57082_at	26119	LDLRAP1	low density lipoprotein receptor adaptor protein 1	1	25543580	25591287
223262_s_at///233898_s_at	26127	FGFR1OP2	FGFR1 oncogene partner 2	12	26938372	26966648
231950_at	26149	ZNF658	zinc finger protein 658	9	66900729	66921653
1559139_at	26155	NOC2L	NOC2-like nucleolar associated transcriptional repressor	1	944203	959299
220059_at	26228	STAP1	signal transducing adaptor family member 1	4	67558728	67607337
219824_at	26266	SLC13A4	solute carrier family 13 (sodium/sulfate symporter), member 4	7	135681231	135728185
1569552_at	26469	PTPN18	protein tyrosine phosphatase, non-receptor type 18 (brain-derived)	2	130356007	130375409
218468_s_at///218469_at	26585	GREM1	gremlin 1, DAN family BMP antagonist	15	32717974	32734669
218252_at	26586	CKAP2	cytoskeleton associated protein 2	13	52455360	52476631
213019_at	26953	RANBP6	RAN binding protein 6	9	6011019	6015640
218566_s_at	26973	CHORDC1	cysteine and histidine-rich domain (CHORD) containing 1	11	90193947	90223364
229417_AT	27067	STAU2	staufen double-stranded RNA binding protein 2	8	73420369	73747708
217979_at	27075	TSPAN13	tetraspanin 13	7	16753726	16784536
213310_at	27161	AGO2	argonaute RISC catalytic component 2	8	140520156	140642326
205531_s_at	27165	GLS2	glutaminase 2 (liver, mitochondrial)	12	56470944	56488414
243041_s_AT	27303	RBMS3	RNA binding motif, single stranded interacting protein 3	3	29280860	30010395
206530_at	27314	RAB30	RAB30, member RAS oncogene family	11	82973133	83071923
228503_at	27330	RPS6KA6	ribosomal protein S6 kinase, 90kDa, polypeptide 6	X	84058346	84187964
236438_AT	27342	RABGEF1	RAB guanine nucleotide exchange factor (GEF) 1	7	66682091	66811464
222857_s_at	27345	KCNMB4	potassium channel subfamily M regulatory beta subunit 4	12	70366223	70434292
213558_at	27445	PCLO	piccolo presynaptic cytomatrix protein	7	82754005	83162881
210542_s_at	28232	SLCO3A1	solute carrier organic anion transporter family, member 3A1	15	91853708	92172435
224215_s_at	28514	DLL1	delta-like 1 (Drosophila)	6	170282200	170306555
213763_at///224066_s_at	28996	HIPK2	homeodomain interacting protein kinase 2	7	139561570	139777894
222740_at///228401_at	29028	ATAD2	ATPase family, AAA domain containing 2	8	123319850	123396465
227559_at	29078	NDUFAF4	NADH dehydrogenase (ubiquinone) complex I, assembly factor 4	6	96889311	96897891
222721_at	29097	CNIH4	cornichon family AMPA receptor auxiliary protein 4	1	224356811	224379452
220319_s_at	29116	MYLIP	myosin regulatory light chain interacting protein	6	16129086	16148248
1556877_AT	29119	CTNNA3	catenin (cadherin-associated protein), alpha 3	10	65912518	67763610
219437_s_at///234701_at	29123	ANKRD11	ankyrin repeat domain 11	16	89267619	89490574
218744_s_at	29763	PACSIN3	protein kinase C and casein kinase substrate in neurons 3	11	47177522	47186459
220068_at	29802	VPREB3	pre-B lymphocyte 3	22	23752743	23754443
209088_s_at	29855	UBN1	ubinuclein 1	16	4847446	4882401
218404_at	29887	SNX10	sorting nexin 10	7	26291895	26374383
219131_at	29914	UBIAD1	UbiA prenyltransferase domain containing 1	1	11273198	11296595
218407_x_at	29937	NENF	neudesin neurotrophic factor	1	212432887	212446379
235634_at	29942	PURG	purine-rich element binding protein G	8	30995802	31033715
220595_at	29951	PDZRN4	PDZ domain containing ring finger 4	12	41187850	41574745
219937_at	29953	TRHDE	thyrotropin-releasing hormone degrading enzyme	12	72272580	72665644
222212_s_at	29956	CERS2	ceramide synthase 2	1	150965173	150975003
227053_at	29993	PACSIN1	protein kinase C and casein kinase substrate in neurons 1	6	34466061	34536262
226913_s_at	30812	SOX8	SRY (sex determining region Y)-box 8	16	981808	986979
213230_at	30850	CDR2L	cerebellar degeneration-related protein 2-like	17	74987632	75005800
220782_x_at	43849	KLK12	kallikrein-related peptidase 12	19	51028960	51035652
213524_s_at	50486	G0S2	G0/G1 switch 2	1	209675325	209676390
241861_at	50511	SYCP3	synaptonemal complex protein 3	12	101728648	101739513
209898_x_at	50618	ITSN2	intersectin 2	2	24202866	24360528
223310_x_at///223982_s_at	50640	PNPLA8	patatin-like phospholipase domain containing 8	7	108470422	108528161
1554418_s_at	50859	SPOCK3	sparc/osteonectin, cwcv and kazal-like domains proteoglycan (testican) 3	4	166733384	167234796
214764_at	51018	RRP15	ribosomal RNA processing 15 homolog	1	218285285	218337983
218034_at	51024	FIS1	fission, mitochondrial 1	7	101239612	101245090
208064_s_at///230262_at	51046	ST8SIA3	ST8 alpha-N-acetyl-neuraminide alpha-2,8-sialyltransferase 3	18	57352490	57371800
204519_s_at	51090	PLLP	plasmolipin	16	57256097	57284672
220285_at	51104	ABHD17B	abhydrolase domain containing 17B	9	71862452	71911233
227523_s_at	51105	PHF20L1	PHD finger protein 20-like 1	8	132775358	132848807
243105_AT	51111	SUV420H1	suppressor of variegation 4-20 homolog 1 (Drosophila)	11	68154863	68213783
222451_s_at///235015_at	51114	ZDHHC9	zinc finger, DHHC-type containing 9	X	129803288	129843934
1554167_a_at	51125	GOLGA7	golgin A7	8	41490562	41510980
230397_at	51128	SAR1B	secretion associated, Ras related GTPase 1B	5	134601149	134632843
224794_s_at	51148	CERCAM	cerebral endothelial cell adhesion molecule	9	128411575	128437351
229366_AT	51185	CRBN	cereblon	3	3149633	3179717
222918_at	51209	RAB9B	RAB9B, member RAS oncogene family	X	103822325	103832282
219267_at	51228	GLTP	glycolipid transfer protein	12	109850943	109880488
202552_s_at	51232	CRIM1	cysteine rich transmembrane BMP regulator 1 (chordin-like)	2	36355771	36551135
225140_at	51274	KLF3	Kruppel-like factor 3 (basic)	4	38664169	38701508
205331_s_at	51308	REEP2	receptor accessory protein 2	5	138439001	138446969
231078_AT///231274_s_AT	51312	SLC25A37	solute carrier family 25 (mitochondrial iron transporter), member 37	8	23528850	23572550
210435_at	51326	ARL17A	ADP-ribosylation factor-like 17A	17	46499818	46579792
219672_at	51327	AHSP	alpha hemoglobin stabilizing protein	16	31527852	31528803
219976_at///225792_at	51361	HOOK1	hook microtubule-tethering protein 1	1	59814861	59876378
229248_AT	51377	UCHL5	ubiquitin carboxyl-terminal hydrolase L5	1	193012366	193060107
224022_x_at	51384	WNT16	wingless-type MMTV integration site family, member 16	7	121325367	121341104
1560349_AT	51397	COMMD10	COMM domain containing 10	5	116083645	116412683
1555317_at	51426	POLK	polymerase (DNA directed) kappa	5	75511043	75599823
208721_s_at///208722_s_at///239651_at	51433	ANAPC5	anaphase promoting complex subunit 5	12	121308245	121354209
218859_s_at	51575	ESF1	ESF1 nucleolar pre-rRNA processing protein homolog	20	13714322	13784933
213747_at	51582	AZIN1	antizyme inhibitor 1	8	102826302	102864200
219878_s_at	51621	KLF13	Kruppel-like factor 13	15	31326855	31435665
242024_AT	51631	LUC7L2	LUC7-like 2 pre-mRNA splicing factor	7	139340359	139423457
230014_AT	51646	YPEL5	yippee-like 5	2	30146884	30160533
242904_x_AT	51669	SARAF	store-operated calcium entry-associated regulatory factor	8	30063012	30083208
220230_s_at	51700	CYB5R2	cytochrome b5 reductase 2	11	7665095	7674341
244291_x_AT	51703	ACSL5	acyl-CoA synthetase long-chain family member 5	10	112374158	112428380
203631_s_at	51704	GPRC5B	G protein-coupled receptor, class C, group 5, member B	16	19858971	19886045
216702_x_AT	51761	ATP8A2	ATPase, aminophospholipid transporter, class I, type 8A, member 2	13	25372011	26025851
222540_s_at	51773	RSF1	remodeling and spacing factor 1	11	77660009	77820869
1563468_AT	51776	ZAK	sterile alpha motif and leucine zipper containing kinase AZK	2	173075837	173268009
229796_at	51804	SIX4	SIX homeobox 4	14	60709538	60724321
210347_s_at///219497_s_at///222891_s_at	53335	BCL11A	B-cell CLL/lymphoma 11A (zinc finger protein)	2	60451167	60553498
219643_at///234184_AT	53353	LRP1B	low density lipoprotein receptor-related protein 1B	2	140231427	142132474
206330_s_at///229824_at	53358	SHC3	SHC (Src homology 2 domain containing) transforming protein 3	9	89005771	89182072
221417_x_at///233743_x_at	53637	S1PR5	sphingosine-1-phosphate receptor 5	19	10512742	10517992
219597_s_at	53905	DUOX1	dual oxidase 1	15	45129992	45165578
242913_at	54102	CLIC6	chloride intracellular channel 6	21	34669292	34718227
231764_at	54108	CHRAC1	chromatin accessibility complex 1	8	140511298	140517153
1564143_AT	54207	KCNK10	potassium channel, two pore domain subfamily K, member 10	14	88180108	88326912
220405_at	54212	SNTG1	syntrophin, gamma 1	8	49909789	50796442
224964_s_at	54331	GNG2	guanine nucleotide binding protein (G protein), gamma 2	14	51847131	51969800
239632_AT	54413	NLGN3	neuroligin 3	X	71144823	71175307
223744_s_at	54414	SIAE	sialic acid acetylesterase	11	124635789	124676303
232908_at	54454	ATAD2B	ATPase family, AAA domain containing 2B	2	23685229	23927114
220952_s_at	54477	PLEKHA5	pleckstrin homology domain containing, family A member 5	12	19129692	19376400
1554571_at	54518	APBB1IP	amyloid beta (A4) precursor protein-binding, family B, member 1 interacting protein	10	26438203	26567879
230083_at	54532	USP53	ubiquitin specific peptidase 53	4	119212618	119295518
226259_at	54536	EXOC6	exocyst complex component 6	10	92834713	93059494
205010_at	54552	GNL3L	guanine nucleotide binding protein-like 3 (nucleolar)-like	X	54530211	54621565
228745_at	54557	SGTB	small glutamine-rich tetratricopeptide repeat (TPR)-containing, beta	5	65665928	65722821
220161_s_at	54566	EPB41L4B	erythrocyte membrane protein band 4.1 like 4B	9	109171974	109320964
218437_s_at	54585	LZTFL1	leucine zipper transcription factor-like 1	3	45823316	45915724
219842_at	54622	ARL15	ADP-ribosylation factor-like 15	5	53884748	54310586
209840_s_at///209841_s_at	54674	LRRN3	leucine rich repeat neuronal 3	7	111091006	111125454
243283_at	54677	CROT	carnitine O-octanoyltransferase	7	87345635	87399796
222572_at	54704	PDP1	pyruvate dehyrogenase phosphatase catalytic subunit 1	8	93916855	93926068
219313_at	54762	GRAMD1C	GRAM domain containing 1C	3	113828182	113947174
1554908_at	54768	HYDIN	HYDIN, axonemal central pair apparatus protein	16	70802084	71230722
219619_at	54769	DIRAS2	DIRAS family, GTP-binding RAS-like 2	9	90609832	90643105
221986_s_at	54800	KLHL24	kelch-like family member 24	3	183635011	183684519
219711_at	54807	ZNF586	zinc finger protein 586	19	57769652	57780616
222472_at	54812	AFTPH	aftiphilin	2	64524305	64593005
218414_s_at///222625_s_at///227249_at///230219_at	54820	NDE1	nudE neurodevelopment protein 1	16	15643267	15726353
229589_x_at	54841	BIVM	basic, immunoglobulin-like variable motif containing	13	102799049	102841538
232914_s_at	54843	SYTL2	synaptotagmin-like 2	11	85694221	85811159
219069_at	54851	ANKRD49	ankyrin repeat domain 49	11	94493987	94499578
223916_s_at	54880	BCOR	BCL6 corepressor	X	40051246	40177390
1558702_at	54881	TEX10	testis expressed 10	9	100302075	100352977
1552274_at///1552275_s_at///225796_at	54899	PXK	PX domain containing serine/threonine kinase	3	58332890	58426127
223267_at	54931	TRMT10C	tRNA methyltransferase 10 homolog C (S. cerevisiae)	3	101561836	101566446
1552502_s_at///1554895_a_at///1554897_s_at	54933	RHBDL2	rhomboid, veinlet-like 2 (Drosophila)	1	38885806	38941830
207735_at///235199_at	54941	RNF125	ring finger protein 125, E3 ubiquitin protein ligase	18	32018223	32088528
218351_at	54951	COMMD8	COMM domain containing 8	4	47450793	47463665
222800_at	54952	TRNAU1AP	tRNA selenocysteine 1 associated protein 1	1	28553017	28578545
225517_at	54989	ZNF770	zinc finger protein 770	15	34978341	34988296
218886_at	55003	PAK1IP1	PAK1 interacting protein 1	6	10690865	10709782
219667_s_at///222915_s_at	55024	BANK1	B-cell scaffold protein with ankyrin repeats 1	4	101790607	102074812
221518_s_at	55031	USP47	ubiquitin specific peptidase 47	11	11841423	11959325
222606_at	55055	ZWILCH	zwilch kinetochore protein	15	66505083	66549485
221086_s_at	55079	FEZF2	FEZ family zinc finger 2	3	62369672	62373515
220457_at	55095	SAMD4B	sterile alpha motif domain containing 4B	19	39342459	39390760
227224_at///227533_AT	55103	RALGPS2	Ral GEF with PH domain and SH3 binding motif 2	1	178725147	178921842
1559971_at	55108	BSDC1	BSD domain containing 1	1	32364633	32394461
242153_at	55132	LARP1B	La ribonucleoprotein domain family, member 1B	4	128061266	128222931
239710_at	55137	FIGN	fidgetin	2	163604937	163736197
238745_AT	55174	INTS10	integrator complex subunit 10	8	19817149	19852078
226503_at///236620_at	55183	RIF1	replication timing regulatory factor 1	2	151409883	151534202
219861_at	55192	DNAJC17	DnaJ (Hsp40) homolog, subfamily C, member 17	15	40767867	40807478
218614_at	55196	KIAA1551	KIAA1551	12	31959419	31993107
228566_at	55197	RPRD1A	regulation of nuclear pre-mRNA domain containing 1A	18	35989824	36067594
235007_at	55212	BBS7	Bardet-Biedl syndrome 7	4	121824329	121870497
219272_at///58308_at	55223	TRIM62	tripartite motif containing 62	1	33145399	33182070
218340_s_at	55236	UBA6	ubiquitin-like modifier activating enzyme 6	4	67615761	67701171
222752_s_at///243434_AT	55248	TMEM206	transmembrane protein 206	1	212364474	212415508
219794_at	55275	VPS53	vacuolar protein sorting 53 homolog (S. cerevisiae)	17	508668	714856
241348_at	55279	ZNF654	zinc finger protein 654	3	88139112	88144664
222656_at	55284	UBE2W	ubiquitin-conjugating enzyme E2W (putative)	8	73780097	73878910
218323_at	55288	RHOT1	ras homolog family member T1	17	32142454	32253374
232312_at	55291	PPP6R3	protein phosphatase 6, regulatory subunit 3	11	68460718	68615334
1554397_s_at	55293	UEVLD	UEV and lactate/malate dehyrogenase domains	11	18529609	18588938
218751_s_at///229419_at	55294	FBXW7	F-box and WD repeat domain containing 7, E3 ubiquitin protein ligase	4	152321258	152536095
218610_s_at	55313	CPPED1	calcineurin-like phosphoesterase domain containing 1	16	12659799	12803887
1558452_at///217613_at	55314	TMEM144	transmembrane protein 144	4	158201604	158255287
236565_s_at	55323	LARP6	La ribonucleoprotein domain family, member 6	15	70831524	70854265
222689_at///238945_AT	55331	ACER3	alkaline ceramidase 3	11	76860873	77026797
229513_at///233252_s_at	55342	STRBP	spermatid perinuclear RNA binding protein	9	123109494	123268576
228497_at	55356	SLC22A15	solute carrier family 22, member 15	1	115976498	116070054
220030_at	55359	STYK1	serine/threonine/tyrosine kinase 1	12	10618923	10674318
223266_at	55437	STRADB	STE20-related kinase adaptor beta	2	201451669	201480851
230379_x_at	55471	NDUFAF7	NADH dehydrogenase (ubiquinone) complex I, assembly factor 7	2	37231631	37249160
204142_at///204143_s_at///213645_at	55556	ENOSF1	enolase superfamily member 1	18	670324	712662
226003_at	55605	KIF21A	kinesin family member 21A	12	39293228	39443390
228494_at	55607	PPP1R9A	protein phosphatase 1, regulatory subunit 9A	7	94907202	95296415
213025_at	55623	THUMPD1	THUMP domain containing 1	16	20733664	20741964
233638_s_at	55624	POMGNT1	protein O-linked mannose N-acetylglucosaminyltransferase 1 (beta 1,2-)	1	46188681	46220305
233239_AT	55628	ZNF407	zinc finger protein 407	18	74597870	75065672
223257_at	55632	G2E3	G2/M-phase specific E3 ubiquitin protein ligase	14	30559123	30619840
218692_at	55638	SYBU	syntabulin (syntaxin-interacting)	8	109574176	109691791
218417_s_at///48106_at	55652	SLC48A1	solute carrier family 48 (heme transporter), member 1	12	47753842	47782753
218053_at///233080_s_at	55660	PRPF40A	PRP40 pre-mRNA processing factor 40 homolog A	2	152651593	152717916
235787_at	55664	CDC37L1	cell division cycle 37-like 1	9	4679553	4708399
235345_at	55680	RUFY2	RUN and FYVE domain containing 2	10	68341107	68407294
236462_AT	55689	YEATS2	YEATS domain containing 2	3	183697804	183812625
238759_at	55704	CCDC88A	coiled-coil domain containing 88A	2	55287842	55419921
238566_AT	55713	ZNF334	zinc finger protein 334	20	46481908	46513581
228242_at	55728	N4BP2	NEDD4 binding protein 2	4	40056212	40185798
214293_at	55752	SEPT11	septin 11	4	76949742	77040154
222663_at	55781	RIOK2	RIO kinase 2	5	97160867	97183301
204723_at	55800	SCN3B	sodium channel, voltage gated, type III beta subunit	11	123629187	123654607
238520_at	55809	TRERF1	transcriptional regulating factor 1	6	42224933	42452205
226295_at	55846	ITFG2	integrin alpha FG-GAP repeat containing 2	12	2812621	2836956
226825_s_at	55858	TMEM165	transmembrane protein 165	4	55395913	55452974
232714_AT/// 218094_s_at	55861	DBNDD2	dysbindin (dystrobrevin binding protein 1) domain containing 2	20	45405993	45410610
1565936_a_at///1565937_a_at///204424_s_at///231348_s_at	55885	LMO3	LIM domain only 3 (rhombotin-like 2)	12	16548372	16610130
241730_at	55892	MYNN	myoneurin	3	169769649	169789716
1556306_AT	55904	KMT2E	lysine (K)-specific methyltransferase 2E	7	105014190	105114085
234125_AT	55914	ERBB2IP	erbb2 interacting protein	5	65926465	66081023
231807_at	56243	KIAA1217	KIAA1217	10	23694746	24547848
244623_at	56479	KCNQ5	potassium channel, voltage gated KQT-like subfamily Q, member 5	6	72621280	73198851
235289_at	56648	EIF5A2	eukaryotic translation initiation factor 5A2	3	170888415	170908637
223654_s_at///231220_at///238966_at	56853	CELF4	CUGBP, Elav-like family member 4	18	37190090	37566037
232010_at	56884	FSTL5	follistatin-like 5	4	161383892	162164034
219693_at///228667_at	56895	AGPAT4	1-acylglycerol-3-phosphate O-acyltransferase 4	6	161130020	161274075
222797_at///224100_s_at///1566577_AT	56896	DPYSL5	dihydropyrimidinase-like 5	2	26848101	26950351
218484_at	56901	NDUFA4L2	NADH dehydrogenase (ubiquinone) 1 alpha subcomplex, 4-like 2	12	57234903	57240762
1555310_a_at	56924	PAK6	p21 protein (Cdc42/Rac)-activated kinase 6	15	40217428	40277487
223586_at	56938	ARNTL2	aryl hydrocarbon receptor nuclear translocator-like 2	12	27332854	27425813
217960_s_at	56993	TOMM22	translocase of outer mitochondrial membrane 22 homolog (yeast)	22	38681949	38684760
204229_at	57030	SLC17A7	solute carrier family 17 (vesicular glutamate transporter), member 7	19	49429398	49441551
243577_AT	57037	ANKMY2	ankyrin repeat and MYND domain containing 2	7	16599776	16645817
239251_AT///243031_AT	57142	RTN4	reticulon 4	2	54972189	55112616
210721_s_at///213990_s_at	57144	PAK7	p21 protein (Cdc42/Rac)-activated kinase 7	20	9537389	9839039
227015_at	57168	ASPHD2	aspartate beta-hydroxylase domain containing 2	22	26429314	26445012
240454_AT	57217	TTC7A	tetratricopeptide repeat domain 7A	2	46916129	47076136
230598_AT	57223	PPP4R3B	protein phosphatase 4, regulatory subunit 3B	2	55547292	55617725
238752_AT	57380	MRS2	MRS2 magnesium transporter	6	24402908	24426194
231867_at	57451	TENM2	teneurin transmembrane protein 2	5	166979078	168264157
230418_s_at	57452	GALNT16	polypeptide N-acetylgalactosaminyltransferase 16	14	69259546	69379904
226489_at///235146_at///234196_AT	57458	TMCC3	transmembrane and coiled-coil domain family 3	12	94567124	94650562
223572_at	57467	HHATL	hedgehog acyltransferase-like	3	42692663	42702848
225727_at	57475	PLEKHH1	pleckstrin homology domain containing, family H (with MyTH4 domain) member 1	14	67533199	67589538
231909_x_at	57489	ODF2L	outer dense fiber of sperm tails 2-like	1	86346824	86396342
230765_at	57495	NWD2	NACHT and WD repeat domain containing 2	4	37245068	37449465
218259_at	57496	MKL2	MKL/myocardin-like 2	16	14071321	14266776
1557246_at	57498	KIDINS220	kinase D-interacting substrate, 220kDa	2	8728857	8837625
221933_at	57502	NLGN4X	neuroligin 4, X-linked	X	5890026	6228882
231829_at	57506	MAVS	mitochondrial antiviral signaling protein	20	3846799	3876123
212095_s_at///240466_AT	57509	MTUS1	microtubule associated tumor suppressor 1	8	17643794	17801220
227282_at	57526	PCDH19	protocadherin 19	X	100291644	100410273
228720_at	57537	SORCS2	sortilin-related VPS10 domain containing receptor 2	4	7192607	7742837
223449_at///225660_at	57556	SEMA6A	sema domain, transmembrane domain (TM), and cytoplasmic domain, (semaphorin) 6A	5	116443555	116574926
232166_at///235956_at///236325_at	57562	CEP126	centrosomal protein 126kDa	11	101915015	102001065
228377_at	57565	KLHL14	kelch-like family member 14	18	32672668	32773011
224909_s_at	57580	PREX1	phosphatidylinositol-3,4,5-trisphosphate-dependent Rac exchange factor 1	20	48624249	48827883
241701_at	57584	ARHGAP21	Rho GTPase activating protein 21	10	24583609	24723668
224978_s_at	57602	USP36	ubiquitin specific peptidase 36	17	78787385	78840898
213316_at	57608	KIAA1462	KIAA1462	10	30012800	30115486
1553271_at///242970_at///231695_AT	57609	DIP2B	disco-interacting protein 2 homolog B	12	50504985	50748667
228400_at	57619	SHROOM3	shroom family member 3	4	76435100	76783253
226638_at	57636	ARHGAP23	Rho GTPase activating protein 23	17	38419286	38512392
226494_at	57662	CAMSAP3	calmodulin regulated spectrin-associated protein family, member 3	19	7595902	7618310
230000_at	57674	RNF213	ring finger protein 213	17	80260840	80398786
228749_at	57683	ZDBF2	zinc finger, DBF-type containing 2	2	206274641	206314438
227189_at	57699	CPNE5	copine V	6	36740772	36839444
226155_at	57700	FAM160B1	family with sequence similarity 160, member B1	10	114821744	114899827
226588_at	57703	CWC22	CWC22 spliceosome-associated protein	2	179944876	180007297
228571_at	57786	RBAK	RB-associated KRAB zinc finger	7	5045821	5069488
208503_s_at	57798	GATAD1	GATA zinc finger domain containing 1	7	92447448	92491328
1555112_a_at///206721_at	57821	CCDC181	coiled-coil domain containing 181	1	169394870	169460669
221921_s_at	57863	CADM3	cell adhesion molecule 3	1	159171587	159203142
236677_at	58157	NGB	neuroglobin	14	77265491	77271312
224836_at	58476	TP53INP2	tumor protein p53 inducible nuclear protein 2	20	34704311	34713439
223168_at///223169_s_at	58480	RHOU	ras homolog family member U	1	228644647	228746669
223558_at	58493	INIP	INTS3 and NABP interacting protein	9	112685564	112718107
244010_AT	58508	KMT2C	lysine (K)-specific methyltransferase 2C	7	152134925	152436638
212027_at	58517	RBM25	RNA binding motif protein 25	14	73058436	73121368
221784_at	58525	WIZ	widely interspaced zinc finger motifs	19	15421507	15449956
223361_at	58527	ABRACL	ABRA C-terminal like	6	139028682	139043302
238206_at	59350	RXFP1	relaxin/insulin-like family peptide receptor 1	4	158521714	158653372
1569320_at	60313	GPBP1L1	GC-rich promoter binding protein 1-like 1	1	45627304	45688110
236796_at///1556451_AT///236307_AT	60468	BACH2	BTB and CNC homology 1, basic leucine zipper transcription factor 2	6	89926528	90296908
220142_at	60484	HAPLN2	hyaluronan and proteoglycan link protein 2	1	156618801	156625725
222171_s_at	63876	PKNOX2	PBX/knotted 1 homeobox 2	11	125164663	125433389
219602_s_at	63895	PIEZO2	piezo-type mechanosensitive ion channel component 2	18	10670134	11148762
1558856_at	63950	DMRTA2	DMRT-like family A2	1	50417550	50423447
215241_at	63982	ANO3	anoctamin 3	11	26188821	26668409
218422_s_at	64062	RBM26	RNA binding motif protein 26	13	79311827	79406258
244172_AT	64067	NPAS3	neuronal PAS domain protein 3	14	32934909	33804176
218523_at	64077	LHPP	phospholysine phosphohistidine inorganic pyrophosphate phosphatase	10	124461772	124614141
229618_at	64089	SNX16	sorting nexin 16	8	81799583	81842325
1569599_at	64092	SAMSN1	SAM domain, SH3 domain and nuclear localization signals 1	21	14485228	14583402
235848_x_AT	64225	ATL2	atlastin GTPase 2	2	38294094	38378139
232725_s_at	64231	MS4A6A	membrane-spanning 4-domains, subfamily A, member 6A	11	60171607	60184666
229043_at	64282	PAPD5	PAP associated domain containing 5	16	50152918	50235310
219610_at	64283	ARHGEF28	Rho guanine nucleotide exchange factor (GEF) 28	5	73626158	73941993
223217_s_at	64332	NFKBIZ	nuclear factor of kappa light polypeptide gene enhancer in B-cells inhibitor, zeta	3	101827990	101861025
222498_at	64343	AZI2	5-azacytidine induced 2	3	28322353	28349424
240509_s_at	64388	GREM2	gremlin 2, DAN family BMP antagonist	1	240489573	240612272
235864_at	64398	MPP5	membrane protein, palmitoylated 5 (MAGUK p55 subfamily member 5)	14	67241295	67336061
1556037_s_at	64399	HHIP	hedgehog interacting protein	4	144645996	144741400
234726_s_at	64418	TMEM168	transmembrane protein 168	7	112762382	112790713
231223_at	64478	CSMD1	CUB and Sushi multiple domains 1	8	2935353	4994806
1555214_a_at	64581	CLEC7A	C-type lectin domain family 7, member A	12	10116777	10130273
244357_AT	64744	SMAP2	small ArfGAP2	1	40344844	40423326
242029_at	64778	FNDC3B	fibronectin type III domain containing 3B	3	172039628	172400703
1569048_s_at	64788	LMF1	lipase maturation factor 1	16	853634	981318
227818_at	64793	CEP85	centrosomal protein 85kDa	1	26234153	26279038
218858_at///234071_at	64798	DEPTOR	DEP domain containing MTOR-interacting protein	8	119873655	120050918
218028_at///57163_at	64834	ELOVL1	ELOVL fatty acid elongase 1	1	43363397	43368074
205243_at///231208_at///231217_AT///240910_AT	64849	SLC13A3	solute carrier family 13 (sodium-dependent dicarboxylate transporter), member 3	20	46557823	46684485
203870_at	64854	USP46	ubiquitin specific peptidase 46	4	52590960	52659335
218731_s_at	64856	VWA1	von Willebrand factor A domain containing 1	1	1435523	1442882
243166_at	64924	SLC30A5	solute carrier family 30 (zinc transporter), member 5	5	69093949	69131072
230034_x_at	64975	MRPL41	mitochondrial ribosomal protein L41	9	137551857	137552555
224648_at	65056	GPBP1	GC-rich promoter binding protein 1	5	57173849	57264679
1555068_at///211994_at	65125	WNK1	WNK lysine deficient protein kinase 1	12	752593	911452
222594_s_at	65244	SPATS2	spermatogenesis associated, serine-rich 2	12	49366905	49527426
236107_at	65264	UBE2Z	ubiquitin-conjugating enzyme E2Z	17	48908369	48929060
236105_at	65986	ZBTB10	zinc finger and BTB domain containing 10	8	80485619	80526265
219142_at	65997	RASL11B	RAS-like, family 11, member B	4	52862328	52866835
223302_s_at	79027	ZNF655	zinc finger protein 655	7	99558422	99576453
238931_at	79066	METTL16	methyltransferase like 16	17	2416049	2511906
219270_at	79094	CHAC1	ChaC glutathione-specific gamma-glutamylcyclotransferase 1	15	40953438	40956519
219853_at	79147	FKRP	fukutin related protein	19	46744606	46758575
219429_at///234963_s_at	79152	FA2H	fatty acid 2-hydroxylase	16	74712955	74774831
231243_s_at	79365	BHLHE41	basic helix-loop-helix family, member e41	12	26120026	26125070
1563674_at	79368	FCRL2	Fc receptor-like 2	1	157745733	157777439
219949_at	79442	LRRC2	leucine rich repeat containing 2	3	46515385	46580060
219303_at	79596	RNF219	ring finger protein 219	13	78614286	78659179
219973_at	79642	ARSJ	arylsulfatase family, member J	4	113900284	113981430
215029_AT	79647	AKIRIN1	akirin 1	1	38991244	39006065
244008_at	79668	PARP8	poly (ADP-ribose) polymerase family, member 8	5	50665899	50846522
238585_at	79712	GTDC1	glycosyltransferase-like domain containing 1	2	143945787	144332534
222633_at	79718	TBL1XR1	transducin (beta)-like 1 X-linked receptor 1	3	177020754	177197260
221981_s_at	79726	WDR59	WD repeat domain 59	16	74873568	74985123
230773_at	79750	ZNF385D	zinc finger protein 385D	3	21412222	22372641
220122_at	79772	MCTP1	multiple C2 domains, transmembrane 1	5	94703690	95284575
213839_at///225759_x_at	79789	CLMN	calmin (calponin-like, transmembrane)	14	95181939	95319908
219265_at	79817	MOB3B	MOB kinase activator 3B	9	27325209	27529852
218734_at	79829	NAA40	N(alpha)-acetyltransferase 40, NatD catalytic subunit	11	63938970	63957319
229982_at	79832	QSER1	glutamine and serine rich 1	11	32893178	32980270
220145_at///228423_at///235550_at	79884	MAP9	microtubule-associated protein 9	4	155342658	155376970
219847_at///227679_at	79885	HDAC11	histone deacetylase 11	3	13480171	13506424
237277_AT	79890	RIN3	Ras and Rab interactor 3	14	92513781	92688994
1555486_a_at	79899	PRR5L	proline rich 5 like	11	36296175	36465204
1561030_at///220021_at	79905	TMC7	transmembrane channel-like 7	16	18983934	19063942
219802_at	79912	PYROXD1	pyridine nucleotide-disulphide oxidoreductase domain 1	12	21437604	21471250
221713_s_at	79929	MAP6D1	MAP6 domain containing 1	3	183815876	183825605
233202_at	79937	CNTNAP3	contactin associated protein-like 3	9	39070195	39288303
220798_x_at	79948	LPPR3	lipid phosphate phosphatase-related protein type 3	19	812488	824243
219236_at	79957	PAQR6	progestin and adipoQ receptor family member VI	1	156243321	156248488
225816_at	79960	JADE1	jade family PHD finger 1	4	128809623	128875224
239680_at	79968	WDR76	WD repeat domain 76	15	43826914	43868419
219237_s_at///226399_at	79982	DNAJB14	DnaJ (Hsp40) homolog, subfamily B, member 14	4	99896248	99946726
1561276_at///230207_s_at	80005	DOCK5	dedicator of cytokinesis 5	8	25184772	25415716
220574_at	80031	SEMA6D	sema domain, transmembrane domain (TM), and cytoplasmic domain, (semaphorin) 6D	15	47184101	47774223
235018_at///235355_at	80034	CSRNP3	cysteine-serine-rich nuclear protein 3	2	165469647	165689407
211422_at///233022_at	80036	TRPM3	transient receptor potential cation channel, subfamily M, member 3	9	70529063	71446924
220345_at	80059	LRRTM4	leucine rich repeat transmembrane neuronal 4	2	76747457	77522376
206661_at	80174	DBF4B	DBF4 zinc finger B	17	44708608	44758852
1563903_x_AT	80176	SPSB1	splA/ryanodine receptor domain and SOCS box containing 1	1	9292882	9369532
205250_s_at///221683_s_at	80184	CEP290	centrosomal protein 290kDa	12	88049013	88142216
222119_s_at	80204	FBXO11	F-box protein 11	2	47806920	47906535
212615_at///229586_at	80205	CHD9	chromodomain helicase DNA binding protein 9	16	53054998	53327502
1559747_at	80208	SPG11	spastic paraplegia 11 (autosomal recessive)	15	44562696	44663678
1560422_AT	80227	PAAF1	proteasomal ATPase-associated factor 1	11	73876699	73927736
209343_at	80303	EFHD1	EF-hand domain family, member D1	2	232606057	232682781
1563621_AT	80820	EEPD1	endonuclease/exonuclease/phosphatase family domain containing 1	7	36153227	36301543
230650_at	81796	SLCO5A1	solute carrier organic anion transporter family, member 5A1	8	69667046	69835064
1566426_AT	81846	SBF2	SET binding factor 2	11	9778667	10294207
231647_s_at	83416	FCRL5	Fc receptor-like 5	1	157513377	157552520
221025_x_at	83448	PUS7L	pseudouridylate synthase 7-like	12	43728025	43758817
223075_s_at	83543	AIF1L	allograft inflammatory factor 1-like	9	131096476	131123152
223958_s_at	83544	DNAL1	dynein, axonemal, light chain 1	14	73644875	73703728
223588_at	83591	THAP2	THAP domain containing, apoptosis associated protein 2	12	71663897	71680648
223058_at///229695_AT	83641	FAM107B	family with sequence similarity 107, member B	10	14518557	14774897
212813_at///231720_s_at///231721_at	83700	JAM3	junctional adhesion molecule 3	11	134068925	134151757
236878_AT	83737	ITCH	itchy E3 ubiquitin protein ligase	20	34363235	34511393
1560879_a_at	83849	SYT15	synaptotagmin XV	10	46578434	46595194
242586_at	83856	FSD1L	fibronectin type III and SPRY domain containing 1-like	9	105442242	105552433
226322_at	83857	TMTC1	transmembrane and tetratricopeptide repeat containing 1	12	29500813	29784759
224749_at	83986	ITFG3	integrin alpha FG-GAP repeat containing 3	16	234546	269943
242245_AT	84144	SYDE2	synapse defective 1, Rho GTPase, homolog 2 (C. elegans)	1	85157673	85201704
234032_AT	84186	ZCCHC7	zinc finger, CCHC domain containing 7	9	37120169	37358149
239425_at	84259	DCUN1D5	DCN1, defective in cullin neddylation 1, domain containing 5	11	103050684	103092215
224078_at	84278	HIATL2	hippocampus abundant transcript-like 2	9	96946045	97013580
228402_at	84327	ZBED3	zinc finger, BED-type containing 3	5	77076707	77087205
235114_x_at	84376	HOOK3	hook microtubule-tethering protein 3	8	42896890	43030539
232129_s_at	84445	LZTS2	leucine zipper, putative tumor suppressor 2	10	100997107	101007836
209231_s_at	84516	DCTN5	dynactin 5 (p25)	16	23641366	23673747
224518_s_at	84527	ZNF559	zinc finger protein 559	19	9323772	9343845
239835_at	84541	KBTBD8	kelch repeat and BTB (POZ) domain containing 8	3	66998303	67011211
224370_s_at	84698	CAPS2	calcyphosine 2	12	75257036	75390928
223699_at	84735	CNDP1	carnosine dipeptidase 1 (metallopeptidase M20 family)	18	74534457	74585025
223602_at	84749	USP30	ubiquitin specific peptidase 30	12	109023089	109088026
235372_at///235400_at///235401_s_at	84824	FCRLA	Fc receptor-like A	1	161706972	161714352
1554102_a_at///225666_at	84899	TMTC4	transmembrane and tetratricopeptide repeat containing 4	13	100603836	100675089
1554513_s_at	84902	CEP89	centrosomal protein 89kDa	19	32878998	32972029
226487_at	84915	FAM222A	family with sequence similarity 222, member A	12	109714382	109770509
1561180_AT	84918	LRP11	low density lipoprotein receptor-related protein 11	6	149795188	149864348
235348_at	84945	ABHD13	abhydrolase domain containing 13	13	108218415	108234255
225438_at	84955	NUDCD1	NudC domain containing 1	8	109240919	109334121
238462_at	84959	UBASH3B	ubiquitin associated and SH3 domain containing B	11	122655690	122814479
1569470_a_at	84978	FRMD5	FERM domain containing 5	15	43870761	44195577
224441_s_at///238057_at	85015	USP45	ubiquitin specific peptidase 45	6	99432306	99515777
1558225_AT///1558226_a_AT	85377	MICALL1	MICAL-like 1	22	37906148	37942458
238499_at	85414	SLC45A3	solute carrier family 45, member 3	1	205657851	205680502
1553442_a_at///1554377_a_at///232388_at	85445	CNTNAP4	contactin associated protein-like 4	16	76277278	76560884
1561394_s_at	85449	KIAA1755	KIAA1755	20	38210505	38260772
1565830_AT	85459	CEP295	centrosomal protein 295kDa	11	93661650	93730358
226909_at	85460	ZNF518B	zinc finger protein 518B	4	10439873	10457408
224810_s_at	88455	ANKRD13A	ankyrin repeat domain 13A	12	109999169	110039432
221687_s_at///221828_s_at	89853	MVB12B	multivesicular body subunit 12B	9	126326844	126507041
236448_at	90249	UNC5A	unc-5 netrin receptor A	5	176810559	176880898
214751_at	90333	ZNF468	zinc finger protein 468	19	52838532	52857649
239954_at	90338	ZNF160	zinc finger protein 160	19	53064882	53103471
235377_at	90523	MLIP	muscular LMNA-interacting protein	6	54010979	54266280
212109_at///212115_at	90861	HN1L	hematological and neurological expressed 1-like	16	1678277	1702072
226792_s_at	90990	KIFC2	kinesin family member C2	8	144466149	144474116
226287_at	91057	CCDC34	coiled-coil domain containing 34	11	27338514	27363248
228072_at	91683	SYT12	synaptotagmin XII	11	67006773	67050863
227648_at	91689	SMDT1	single-pass membrane protein with aspartate-rich tail 1	22	42079691	42084284
1554974_at	91703	ACY3	aminoacylase 3	11	67642555	67650807
215767_at	91752	ZNF804A	zinc finger protein 804A	2	184598366	184939487
214738_s_at	91754	NEK9	NIMA-related kinase 9	14	75082115	75127075
235030_at///243011_at	91775	NXPE3	neurexophilin and PC-esterase domain family, member 3	3	101779185	101828231
227693_at	91833	WDR20	WD repeat domain 20	14	102139842	102224839
244852_at	92126	DSEL	dermatan sulfate epimerase-like	18	67506582	67516730
228320_x_at	92558	CCDC64	coiled-coil domain containing 64	12	119989799	120094495
235971_AT	92610	TIFA	TRAF-interacting protein with forkhead-associated domain	4	112275597	112285903
231922_at	92822	ZNF276	zinc finger protein 276	16	89720195	89740925
239575_at	93377	OPALIN	oligodendrocytic myelin paranodal and inner loop protein	10	96343216	96359365
221857_s_at	93643	TJAP1	tight junction associated protein 1 (peripheral)	6	43477523	43506556
219572_at	93664	CADPS2	Ca++-dependent secretion activator 2	7	122318424	122886759
235201_at///243278_at	93986	FOXP2	forkhead box P2	7	114086310	114693772
223741_s_at///232042_at	94015	TTYH2	tweety family member 2	17	74213557	74262020
227006_at	94274	PPP1R14A	protein phosphatase 1, regulatory (inhibitor) subunit 14A	19	38251237	38256591
221474_at	103910	MYL12B	myosin, light chain 12B, regulatory	18	3262113	3278284
1554393_a_at	113451	AZIN2	antizyme inhibitor 2	1	33081110	33178892
225656_at	114327	EFHC1	EF-hand domain (C-terminal) containing 1	6	52420196	52495785
226632_at	114757	CYGB	cytoglobin	17	76527348	76557597
1559261_a_at///244444_at	114780	PKD1L2	polycystic kidney disease 1-like 2 (gene/pseudogene)	16	81100879	81220370
227975_at	114787	GPRIN1	G protein regulated inducer of neurite outgrowth 1	5	176595802	176617338
240228_at	114788	CSMD3	CUB and Sushi multiple domains 3	8	112222928	113437467
236824_at	114795	TMEM132B	transmembrane protein 132B	12	125186774	125662377
235228_at	114800	CCDC85A	coiled-coil domain containing 85A	2	56184123	56386174
228194_s_at	114815	SORCS1	sortilin-related VPS10 domain containing receptor 1	10	106573663	107181126
223805_at///238575_at	114880	OSBPL6	oxysterol binding protein-like 6	2	178194481	178399433
212585_at	114882	OSBPL8	oxysterol binding protein-like 8	12	76351797	76559809
219073_s_at	114884	OSBPL10	oxysterol binding protein-like 10	3	31660825	31981850
232573_AT	114907	FBXO32	F-box protein 32	8	123497887	123541253
226119_at	115294	PCMTD1	protein-L-isoaspartate (D-aspartate) O-methyltransferase domain containing 1	8	51817575	51899186
235982_at///243968_x_at	115350	FCRL1	Fc receptor-like 1	1	157792249	157820150
227427_at	115557	ARHGEF25	Rho guanine nucleotide exchange factor (GEF) 25	12	57610180	57617245
237254_at///1565880_AT	115584	SLC5A11	solute carrier family 5 (sodium/inositol cotransporter), member 11	16	24845863	24911628
243514_AT	115825	WDFY2	WD repeat and FYVE domain containing 2	13	51584194	51766799
1566030_AT	116154	PHACTR3	phosphatase and actin regulator 3	20	59577509	59847711
230942_at	116173	CMTM5	CKLF-like MARVEL transmembrane domain containing 5	14	23376808	23379772
238066_at	116362	RBP7	retinol binding protein 7, cellular	1	9997197	10016020
234610_AT	116835	HSPA12B	heat shock 70kD protein 12B	20	3732670	3753111
1557132_at	116966	WDR17	WD repeat domain 17	4	176065834	176182828
229917_at	116986	AGAP2	ArfGAP with GTPase domain, ankyrin repeat and PH domain 2	12	57723761	57742201
239738_at	117154	DACH2	dachshund family transcription factor 2	X	86148451	86832602
1553177_at	117157	SH2D1B	SH2 domain containing 1B	1	162395266	162412138
203016_s_at///203017_s_at///203018_s_at///203019_x_at///210871_x_at	117178	SSX2IP	synovial sarcoma, X breakpoint 2 interacting protein	1	84643707	84690757
1562603_at///228980_at	117584	RFFL	ring finger and FYVE-like domain containing E3 ubiquitin protein ligase	17	35009112	35089329
1554526_at	118427	OLFM3	olfactomedin 3	1	101802567	101997234
1554559_at	118442	GPR62	G protein-coupled receptor 62	3	51955314	51957504
229901_at	118738	ZNF488	zinc finger protein 488	10	47365496	47384333
226398_s_at	118924	FRA10AC1	fragile site, folic acid type, rare, fra(10)(q23.3) or fra(10)(q24.2) candidate 1	10	93667883	93702572
230874_AT	120103	SLC36A4	solute carrier family 36 (proton/amino acid symporter), member 4	11	93144171	93197975
236029_at	120114	FAT3	FAT atypical cadherin 3	11	92314283	92896470
229584_at	120892	LRRK2	leucine-rich repeat kinase 2	12	40225011	40369285
229749_at	121601	ANO4	anoctamin 4	12	100717463	101128641
226325_at	122622	ADSSL1	adenylosuccinate synthase like 1	14	104724197	104747325
234970_at	123036	TC2N	tandem C2 domains, nuclear	14	91779751	91867536
1552696_at	123606	NIPA1	non imprinted in Prader-Willi/Angelman syndrome 1	15	22786225	22829789
215130_s_at	124152	IQCK	IQ motif containing K	16	19716456	19857585
229045_at	124460	SNX20	sorting nexin 20	16	50666300	50681353
228505_s_at	124491	TMEM170A	transmembrane protein 170A	16	75443244	75464737
1559987_AT	124540	MSI2	musashi RNA-binding protein 2	17	57256570	57700477
1554327_a_at	124583	CANT1	calcium activated nucleotidase 1	17	78991716	79009817
241358_at	124857	WFIKKN2	WAP, follistatin/kazal, immunoglobulin, kunitz and netrin domain containing 2	17	50835244	50842348
240318_at	125061	AFMID	arylformamidase	17	78185102	78207701
243998_at	125113	KRT222	keratin 222, type II	17	40655620	40665164
238480_at	125488	TTC39C	tetratricopeptide repeat domain 39C	18	23992773	24135610
235163_at	126308	MOB3A	MOB kinase activator 3A	19	2071032	2096502
229973_at	127254	ERICH3	glutamate-rich 3	1	74568111	74673738
235036_at	128077	LIX1L	limb and CNS expressed 1 like	1	145933424	145958019
225822_at	128218	TMEM125	transmembrane protein 125	1	43269951	43274002
226973_at	128434	VSTM2L	V-set and transmembrane domain containing 2 like	20	37903097	37945350
235616_at///244521_at	128553	TSHZ2	teashirt zinc finger homeobox 2	20	52972309	53495330
225903_at	128869	PIGU	phosphatidylinositol glycan anchor biosynthesis, class U	20	34560542	34677285
241351_AT	129285	PPP1R21	protein phosphatase 1, regulatory subunit 21	2	48440769	48515392
229247_at	129804	FBLN7	fibulin 7	2	112138385	112188218
214364_at	130916	MTERF4	mitochondrial transcription termination factor 4	2	241074680	241102359
230137_at	132332	TMEM155	transmembrane protein 155	4	121758930	121766042
235479_at	132864	CPEB2	cytoplasmic polyadenylation element binding protein 2	4	15002451	15070153
240411_at	133558	MROH2B	maestro heat-like repeat family member 2B	5	40998020	41071342
226352_at	133746	JMY	junction mediating and regulatory protein, p53 cofactor	5	79236102	79327215
226612_at	134111	UBE2QL1	ubiquitin-conjugating enzyme E2Q family-like 1	5	6437347	6496721
230893_at	134218	DNAJC21	DnaJ (Hsp40) homolog, subfamily C, member 21	5	34929593	34958964
243916_x_at	134510	UBLCP1	ubiquitin-like domain containing CTD phosphatase 1	5	159263081	159286040
241935_at	134549	SHROOM1	shroom family member 1	5	132822141	132831621
243904_at	134957	STXBP5	syntaxin binding protein 5 (tomosyn)	6	147204358	147390476
1568805_at	135112	NCOA7	nuclear receptor coactivator 7	6	125781131	125932030
[truncated: 185 more rows]

## Sheet: Table S2|DEGs
Table S2a| List of significantly DEGs (|FC|≥1.5 and ≤ 0.05) in EMS and MS							Table S2b| List of shared genes between EMS and MS datasets
EMS			MS				Gene ID	Gene symbol	FC-ENDO	FC-MS	Orientation
GeneID	Symbol	Avg FC	GeneID	Symbol	Avg FC		6319	SCD	-1.51	-4.68	Identical
170302	ARX	6.155	3706	ITPKA	6.63127		7368	UGT8	-2.81333	-4.3	Identical
5010	CLDN11	6.08	57495	NWD2	6.27716		135932	TMEM139	-1.715	-3.71	Identical
55026	TMEM255A	4.655	9312	KCNB2	6.05287		57475	PLEKHH1	-1.8525	-3.57	Identical
1295	COL8A1	4.49	9495	AKAP5	5.94283		2065	ERBB3	-2.56333	-3.41	Identical
6332	SCN7A	3.92	59350	RXFP1	5.86049		9043	SPAG9	-1.53	-2.85	Identical
4915	NTRK2	3.5425	2845	GPR22	5.74779		3092	HIP1	-2.14	-2.73	Identical
345557	PLCXD3	3.4075	29953	TRHDE	5.33627		3696	ITGB8	-1.605	-2.73	Identical
23224	SYNE2	3.385	118427	OLFM3	5.10051		999	CDH1	-1.51008	-2.62	Identical
55220	KLHDC8A	3.35167	440279	UNC13C	5.08489		6299	SALL1	-2.34667	-2.61	Identical
5549	PRELP	3.345	2561	GABRB2	5.05314		5529	PPP2R5E	-1.77	-2.54	Identical
4886	NPY1R	3.31645	79642	ARSJ	4.87818		2037	EPB41L2	-1.52	-2.45	Identical
3514	IGKC	3.23625	64478	CSMD1	4.82691		79789	CLMN	-1.535	-2.28	Identical
50802	IGK	3.23625	55359	STYK1	4.75643		4211	MEIS1	-1.535	-2.25	Identical
283078	MKX	3.155	220164	DOK6	4.7562		4134	MAP4	-1.64	-2.17	Identical
727897	MUC5B	3.15	785	CACNB4	4.75112		4678	NASP	-2.35	-2.08	Identical
387758	FIBIN	3.075	286	ANK1	4.74112		121601	ANO4	-1.53083	-2.07	Identical
2627	GATA6	3.065	205147	AMER3	4.69803		9586	CREB5	-1.67333	-1.99	Identical
5924	RASGRF2	3.04	27303	RBMS3	4.66924		771	CA12	-1.615	-1.97	Identical
829	CAPZA1	3.015	3761	KCNJ4	4.64836		1968	EIF2S3	-1.58	-1.97	Identical
6943	TCF21	2.965	9628	RGS6	4.64548		55236	UBA6	-1.52	-1.96	Identical
133121	ENPP6	2.95	1007	CDH9	4.63171		114780	PKD1L2	-1.92	-1.88	Identical
5350	PLN	2.92432	348980	HCN1	4.6252		6599	SMARCC1	-1.51	-1.85	Identical
730	C7	2.92	79948	PLPPR3	4.46921		5781	PTPN11	-1.6	-1.82	Identical
6423	SFRP2	2.91	63982	ANO3	4.43852		51776	ZAK	-1.52	-1.76	Identical
28826	IGLV1-36	2.895	51361	HOOK1	4.42535		1827	RCAN1	-1.68	-1.75	Identical
9427	ECEL1	2.855	9348	NDST3	4.41795		64778	FNDC3B	-1.56	-1.7	Identical
6288	SAA1	2.85053	2977	GUCY1A2	4.4044		7586	ZKSCAN1	-1.52	-1.69	Identical
6289	SAA2	2.85053	166752	FREM3	4.36577		6546	SLC8A1	-1.76	-1.67	Identical
10468	FST	2.82	1131	CHRM3	4.36545		10135	NAMPT	1.7175	1.59	Identical
78989	COLEC11	2.805	2016	EMX1	4.33595		134111	UBE2QL1	1.73	1.65	Identical
6279	S100A8	2.79791	117154	DACH2	4.32334		1958	EGR1	1.895	1.67	Identical
84432	PROK1	2.76667	257194	NEGR1	4.31585		160518	DENND5B	1.585	1.95	Identical
84709	MGARP	2.76	3356	HTR2A	4.30318		29951	PDZRN4	1.54	2.09	Identical
9068	ANGPTL1	2.75709	5099	PCDH7	4.29785		4929	NR4A2	2.09667	2.11	Identical
92304	SCGB3A1	2.75	9478	CABP1	4.28231		23224	SYNE2	3.385	2.14	Identical
343450	KCNT2	2.70833	56853	CELF4	4.22746		55137	FIGN	2.16833	2.29	Identical
627	BDNF	2.67	23285	KIAA1107	4.20852		8470	SORBS2	2.34449	2.3	Identical
338811	FAM19A2	2.605	2254	FGF9	4.1937		6648	SOD2	1.52	2.33	Identical
1301	COL11A1	2.6	2045	EPHA7	4.19015		54843	SYTL2	1.875	2.48	Identical
28959	TMEM176B	2.595	6326	SCN2A	4.1838		79442	LRRC2	1.7675	2.5	Identical
6362	CCL18	2.525	1301	COL11A1	4.17574		9590	AKAP12	2.415	2.55	Identical
93649	MYOCD	2.49417	79890	RIN3	4.175		604	BCL6	1.63	2.58	Identical
25802	LMOD1	2.49029	4482	MSRA	4.1701		261729	STEAP2	1.66	2.58	Identical
167681	PRSS35	2.47	5172	SLC26A4	4.15011		283078	MKX	3.155	2.82	Identical
3624	INHBA	2.45	27165	GLS2	4.13747		345557	PLCXD3	3.4075	2.85	Identical
11185	INMT	2.43	3778	KCNMA1	4.13727		10752	CHL1	1.55	2.93	Identical
203447	NRK	2.41667	55294	FBXW7	4.11635		3751	KCND2	1.54794	3.02	Identical
9590	AKAP12	2.415	3045	HBD	4.09		5187	PER1	1.70667	3.07	Identical
119587	CPXM2	2.3925	26059	ERC2	4.08983		23767	FLRT3	2.04	3.33	Identical
4057	LTF	2.39	23109	DDN	4.08606		3708	ITPR1	2.16553	3.35	Identical
282679	AQP11	2.385	343450	KCNT2	4.0806		627	BDNF	2.67	3.5	Identical
9955	HS3ST3A1	2.385	340533	KIAA2022	4.07848		2823	GPM6A	2.09527	3.73	Identical
27295	PDLIM3	2.385	29028	ATAD2	4.07448		3953	LEPR	1.80902	3.89	Identical
9466	IL27RA	2.35787	64388	GREM2	4.05566		4057	LTF	2.39	3.94	Identical
5166	PDK4	2.35	125113	KRT222	4.03883		343450	KCNT2	2.70833	4.08	Identical
8470	SORBS2	2.34449	401190	RGS7BP	4.0297		1301	COL11A1	2.6	4.18	Identical
1296	COL8A2	2.32667	132332	TMEM155	4.02324		257194	NEGR1	2.18744	4.32	Identical
1809	DPYSL3	2.325	54212	SNTG1	4.01469		1131	CHRM3	1.645	4.37	Identical
23017	FAIM2	2.31397	9228	DLGAP2	4.01179		27303	RBMS3	1.72	4.67	Identical
4261	CIITA	2.29221	136227	COL26A1	4.00759		3284	HSD3B2	2.16	-6.58	Differ
2626	GATA4	2.285	146713	RBFOX3	3.99706		124857	WFIKKN2	1.74	-3.81	Differ
7049	TGFBR3	2.285	1993	ELAVL2	3.995		6536	SLC6A9	1.51704	-3.69	Differ
5239	PGM5	2.26526	6323	SCN1A	3.96858		338328	GPIHBP1	1.5	-3.64	Differ
24141	LAMP5	2.255	4057	LTF	3.94		5337	PLD1	1.7	-3.3	Differ
152404	IGSF11	2.235	490	ATP2B1	3.93839		4684	NCAM1	1.76	-3.2	Differ
8828	NRP2	2.23	7036	TFR2	3.90705		387914	SHISA2	1.525	-3.01	Differ
25890	ABI3BP	2.2209	139065	SLITRK4	3.89651		116154	PHACTR3	1.885	-2.71	Differ
83643	CCDC3	2.215	3953	LEPR	3.89347		140710	SOGA1	1.75	-2.43	Differ
117248	GALNT15	2.20667	54674	LRRN3	3.87406		114907	FBXO32	2.0506	-2.35	Differ
81849	ST6GALNAC5	2.205	140730	RIMS4	3.8659		5507	PPP1R3C	1.62786	-2.29	Differ
50937	CDON	2.2	54677	CROT	3.83798		5010	CLDN11	6.08	-2.28	Differ
4147	MATN2	2.18951	9229	DLGAP1	3.82581		7048	TGFBR2	1.83	-2.07	Differ
257194	NEGR1	2.18744	2044	EPHA5	3.82506		3488	IGFBP5	1.92338	-2	Differ
911	CD1C	2.18591	57037	ANKMY2	3.81726		80031	SEMA6D	1.82	-1.85	Differ
54879	ST7L	2.18	90249	UNC5A	3.80164		152404	IGSF11	2.235	-1.6	Differ
55137	FIGN	2.16833	10787	NCKAP1	3.79729		25893	TRIM58	-1.57	1.56	Differ
3708	ITPR1	2.16553	4208	MEF2C	3.7958		51703	ACSL5	-2.14	1.59	Differ
3284	HSD3B2	2.16	1122	CHML	3.78843		6506	SLC1A2	-1.98	1.64	Differ
51554	ACKR4	2.1555	256309	CCDC110	3.78291		7171	TPM4	-1.98	1.64	Differ
1612	DAPK1	2.15	79772	MCTP1	3.77808		129804	FBLN7	-1.52	1.67	Differ
7057	THBS1	2.145	9615	GDA	3.7734		10087	COL4A3BP	-1.68	1.68	Differ
10544	PROCR	2.11071	23236	PLCB1	3.77176		23008	KLHDC10	-1.55	1.7	Differ
79839	CCDC102B	2.11	161357	MDGA2	3.76918		64067	NPAS3	-2.00687	1.73	Differ
1803	DPP4	2.105	4133	MAP2	3.76895		5101	PCDH9	-1.71	1.84	Differ
85004	RERG	2.09758	8707	B3GALT2	3.76478		9669	EIF5B	-1.73	1.84	Differ
4929	NR4A2	2.09667	8715	NOL4	3.75545		64854	USP46	-1.83	1.86	Differ
2823	GPM6A	2.09527	10178	TENM1	3.75057		26049	FAM169A	-1.53161	1.87	Differ
7033	TFF3	2.09	212	ALAS2	3.75		139411	PTCHD1	-1.93	1.91	Differ
9021	SOCS3	2.08	123036	TC2N	3.74199		100133941	CD24	-3.42333	1.95	Differ
23414	ZFPM2	2.075	401145	CCSER1	3.73485		58517	RBM25	-1.55	1.96	Differ
644150	WIPF3	2.06889	5999	RGS4	3.72855		6096	RORB	-2.66	2.01	Differ
151887	CCDC80	2.05659	4900	NRGN	3.7264		260425	MAGI3	-1.875	2.02	Differ
114907	FBXO32	2.0506	2823	GPM6A	3.72554		57863	CADM3	-2.1574	2.03	Differ
23767	FLRT3	2.04	3084	NRG1	3.72261		11010	GLIPR1	-1.795	2.08	Differ
861	RUNX1	2.03	253559	CADM2	3.69938		57619	SHROOM3	-1.67167	2.1	Differ
10350	ABCA9	2.02	5801	PTPRR	3.69193		1629	DBT	-1.52	2.11	Differ
5743	PTGS2	2.01	343702	XKR7	3.68798		54762	GRAMD1C	-1.80667	2.19	Differ
10637	LEFTY1	2.01	57451	TENM2	3.68715		10808	HSPH1	-1.62	2.23	Differ
5270	SERPINE2	2.005	5874	RAB27B	3.68304		3912	LAMB1	-1.58	2.29	Differ
206338	LVRN	2.005	114787	GPRIN1	3.66173		8905	AP1S2	-2.125	2.31	Differ
7704	ZBTB16	2.00333	57144	PAK7	3.66064		3495	IGHD	-1.95522	2.39	Differ
64102	TNMD	2	2743	GLRB	3.65905		221662	RBM24	-1.975	2.45	Differ
23514	SPIDR	1.995	2891	GRIA2	3.65507		1894	ECT2	-1.71	2.48	Differ
3718	JAK3	1.965	23284	ADGRL3	3.63488		114795	TMEM132B	-1.515	2.59	Differ
9501	RPH3AL	1.96	26033	ATRNL1	3.63373		24145	PANX1	-1.51	2.88	Differ
11145	PLA2G16	1.93	1016	CDH18	3.62832		9747	TCAF1	-2.01	2.95	Differ
1191	CLU	1.92524	3047	HBG1	3.62667		158038	LINGO2	-1.75	3.11	Differ
4744	NEFH	1.925	3048	HBG2	3.62667		2892	GRIA3	-1.67	3.12	Differ
54796	BNC2	1.925	2812	GP1BB	3.62332		53358	SHC3	-1.78	3.14	Differ
10370	CITED2	1.92359	5413	2005-09-01	3.62332		22941	SHANK2	-2.615	3.14	Differ
3488	IGFBP5	1.92338	2903	GRIN2A	3.62268		891	CCNB1	-1.85667	3.2	Differ
5865	RAB3B	1.915	163404	PLPPR5	3.61442		5067	CNTN3	-1.51167	3.22	Differ
116285	ACSM1	1.91	79750	ZNF385D	3.60803		6857	SYT1	-1.73	3.26	Differ
187	APLNR	1.90642	27445	PCLO	3.60769		9378	NRXN1	-2.15333	3.5	Differ
4681	NBL1	1.905	9456	HOMER1	3.60683		127254	ERICH3	-1.58	3.52	Differ
129293	TRABD2A	1.89667	6304	SATB1	3.60029		221336	BEND6	-1.62	3.57	Differ
1958	EGR1	1.895	85377	MICALL1	3.59931		23284	ADGRL3	-1.79167	3.63	Differ
8840	WISP1	1.895	491	ATP2B2	3.59278		2891	GRIA2	-2.33	3.66	Differ
26047	CNTNAP2	1.895	283209	PGM2L1	3.59162		9615	GDA	-1.90333	3.77	Differ
6422	SFRP1	1.89409	10368	CACNG3	3.58621		2044	EPHA5	-1.57667	3.83	Differ
116154	PHACTR3	1.885	221336	BEND6	3.56645		9229	DLGAP1	-2.02374	3.83	Differ
7373	COL14A1	1.88459	5332	PLCB4	3.56311		146713	RBFOX3	-2.03	4	Differ
4660	PPP1R12B	1.88328	9890	PLPPR4	3.55602		401190	RGS7BP	-1.64	4.03	Differ
79974	CPED1	1.88303	10125	RASGRP1	3.5502		64388	GREM2	-2.06917	4.06	Differ
54843	SYTL2	1.875	1996	ELAVL4	3.53978		9478	CABP1	-1.87	4.28	Differ
23466	CBX6	1.87	127254	ERICH3	3.5163		51361	HOOK1	-2.30667	4.43	Differ
222235	FBXL13	1.86902	134957	STXBP5	3.51497		2561	GABRB2	-1.53	5.05	Differ
10673	TNFSF13B	1.8625	29119	CTNNA3	3.50911		59350	RXFP1	-3.0025	5.86	Differ
80700	UBXN6	1.86	116966	WDR17	3.50509
171024	SYNPO2	1.85557	627	BDNF	3.49725
8436	SDPR	1.85382	9378	NRXN1	3.49544
10875	FGL2	1.84642	285671	RNF180	3.49187
7048	TGFBR2	1.83	492	ATP2B3	3.48567
9953	HS3ST3B1	1.83	51384	WNT16	3.47119
202333	CMYA5	1.82562	79968	WDR76	3.46567
222865	TMEM130	1.825	22849	CPEB3	3.4444
3977	LIFR	1.82353	23040	MYT1L	3.44349
7123	CLEC3B	1.82	54841	BIVM	3.44161
80031	SEMA6D	1.82	11346	SYNPO	3.4343
10838	ZNF275	1.81	1667	DEFA1	3.41
388552	BLOC1S3	1.81	1668	DEFA3	3.41
3953	LEPR	1.80902	728358	DEFA1B	3.41
3305	HSPA1L	1.8	64092	SAMSN1	3.39
2674	GFRA1	1.795	8927	BSN	3.38271
23431	AP4E1	1.79254	117178	SSX2IP	3.37397
646	BNC1	1.79	6712	SPTBN2	3.37351
259232	NALCN	1.78	25758	KIAA1549L	3.37123
7060	THBS4	1.77946	4884	NPTX1	3.37013
24146	CLDN15	1.77938	1128	CHRM1	3.3654
84867	PTPN5	1.775	55885	LMO3	3.36253
79442	LRRC2	1.7675	3708	ITPR1	3.34977
2043	EPHA4	1.76075	347404	LANCL3	3.33413
4684	NCAM1	1.76	23767	FLRT3	3.33237
11249	NXPH2	1.755	2915	GRM5	3.33227
26112	CCDC69	1.75421	84955	NUDCD1	3.3278
140710	SOGA1	1.75	143098	MPP7	3.31967
124857	WFIKKN2	1.74	441061	2011-03-01	3.3068
134111	UBE2QL1	1.73	10777	ARPP21	3.30632
27303	RBMS3	1.72	114788	CSMD3	3.28021
10082	GPC6	1.72	22983	MAST1	3.27667
51237	MZB1	1.72	2134	EXTL1	3.27399
10135	NAMPT	1.7175	5140	PDE3B	3.2699
3131	HLF	1.71574	90990	KIFC2	3.26678
81628	TSC22D4	1.71	9699	RIMS2	3.2607
84624	FNDC1	1.71	6857	SYT1	3.26052
5187	PER1	1.70667	7068	THRB	3.25683
256691	MAMDC2	1.70594	9508	ADAMTS3	3.24946
5337	PLD1	1.7	286097	MICU3	3.24809
949	SCARB1	1.695	50511	SYCP3	3.24768
933	CD22	1.69	6095	RORA	3.24021
11096	ADAMTS5	1.68917	6860	SYT4	3.23498
4306	NR3C2	1.68857	9118	INA	3.22775
1285	COL4A3	1.68796	5067	CNTN3	3.22465
9457	FHL5	1.68759	57030	SLC17A7	3.2215
2289	FKBP5	1.685	340481	ZDHHC21	3.21835
654466	KGFLP2	1.675	53353	LRP1B	3.20552
6461	SHB	1.67037	22890	ZBTB1	3.2026
483	ATP1B3	1.67	51046	ST8SIA3	3.20242
54913	RPP25	1.67	1178	CLC	3.2
261729	STEAP2	1.66	891	CCNB1	3.19807
164633	CABP7	1.65	57496	MKL2	3.19387
1131	CHRM3	1.645	9758	FRMPD4	3.19195
10344	CCL26	1.645	56884	FSTL5	3.18853
25992	SNED1	1.64419	5136	PDE1A	3.18784
84561	SLC12A8	1.64	1759	DNM1	3.18544
91653	BOC	1.64	29887	SNX10	3.18353
6066	RNU2-1	1.64	133558	MROH2B	3.18146
26855	RNU2-2P	1.64	2902	GRIN1	3.1785
26851	SNORD3B-1	1.63	9743	ARHGAP32	3.17374
780851	SNORD3A	1.63	150726	FBXO41	3.16802
780852	SNORD3B-2	1.63	137970	UNC5D	3.15007
780853	SNORD3C	1.63	3042	HBM	3.15
780854	SNORD3D	1.63	55752	2011-09-01	3.14661
604	BCL6	1.63	56648	EIF5A2	3.14511
5054	SERPINE1	1.63	53358	SHC3	3.14104
5507	PPP1R3C	1.62786	22941	SHANK2	3.14081
5334	PLCL1	1.62693	257068	PLCXD2	3.13698
4063	LY9	1.62	5063	PAK3	3.13422
51132	RLIM	1.62	1310	COL19A1	3.12641
58475	MS4A7	1.62	221391	OPN5	3.12597
81035	COLEC12	1.62	2051	EPHB6	3.12463
9846	GAB2	1.61	2892	GRIA3	3.11778
22801	ITGA11	1.61	152330	CNTN4	3.11528
253827	MSRB3	1.60635	728215	FAM155A	3.11496
56833	SLAMF8	1.605	158038	LINGO2	3.10983
6515	SLC2A3	1.6	23305	ACSL6	3.09683
83548	COG3	1.6	163486	DENND1B	3.09303
91523	PCED1B	1.595	23345	SYNE1	3.09007
1807	DPYS	1.59	138046	RALYL	3.08843
167838	TXLNB	1.59	285175	UNC80	3.08569
23430	TPSD1	1.5889	92558	CCDC64	3.08492
55061	SUSD4	1.585	114815	SORCS1	3.08187
160518	DENND5B	1.585	2982	GUCY1A3	3.08057
1059	CENPB	1.58	204962	SLC44A5	3.07558
64094	SMOC2	1.58	5187	PER1	3.07
64132	XYLT2	1.58	11069	RAPGEF4	3.06752
10100	TSPAN2	1.57166	23508	TTC9	3.05982
84152	PPP1R1B	1.57	64975	MRPL41	3.05486
26051	PPP1R16B	1.565	6262	RYR2	3.05396
80731	THSD7B	1.565	8997	KALRN	3.04403
283349	RASSF3	1.56404	4810	NHS	3.03759
139221	MUM1L1	1.56	120114	FAT3	3.03508
157285	SGK223	1.56	29993	PACSIN1	3.03326
80896	NPL	1.555	1946	EFNA5	3.03173
5287	PIK3C2B	1.55015	51631	LUC7L2	3.03
54210	TREM1	1.55	221981	THSD7A	3.02795
112703	FAM71E1	1.55	58525	WIZ	3.02591
5212	VIT	1.55	108	ADCY2	3.02204
10752	CHL1	1.55	57526	PCDH19	3.02079
27115	PDE7B	1.55	9821	RB1CC1	3.02017
4958	OMD	1.54925	3751	KCND2	3.01589
3751	KCND2	1.54794	23329	TBC1D30	3.01439
6366	CCL21	1.5476	23266	ADGRL2	3.00917
10991	SLC38A3	1.54	137392	FAM92A1	3.00266
22936	ELL2	1.54	10458	BAIAP2	2.98071
29951	PDZRN4	1.54	57562	CEP126	2.97877
83874	TBC1D10A	1.54	54536	EXOC6	2.97554
652968	GATSL3	1.54	1272	CNTN1	2.96408
3535	IGL	1.53	116986	AGAP2	2.95862
2683	B4GALT1	1.525	54769	DIRAS2	2.95534
23338	JADE2	1.525	9760	TOX	2.94963
387914	SHISA2	1.525	54557	SGTB	2.94929
1489	CTF1	1.52	9747	TCAF1	2.94608
6648	SOD2	1.52	51377	UCHL5	2.94072
6536	SLC6A9	1.51704	92610	TIFA	2.94071
375346	TMEM110	1.51662	814	CAMK4	2.93802
389125	MUSTN1	1.51662	80059	LRRTM4	2.93663
1469	CST1	1.51	9263	STK17A	2.93242
92154	MTSS1L	1.51	10752	CHL1	2.93176
91584	PLXNA4	1.505	7738	ZNF184	2.93031
80816	ASXL3	1.5	337876	CHSY3	2.92724
147920	IGFL2	1.5	10899	JTB	2.92351
338328	GPIHBP1	1.5	6456	SH3GL2	2.91607
55603	FAM46A	1.495	154661	RUNDC3B	2.91332
9166	EBAG9	-1.5	148534	TMEM56	2.91161
9752	PCDHA9	-1.5	6330	SCN4B	2.90015
11104	KATNA1	-1.5	24145	PANX1	2.88436
23554	TSPAN12	-1.5	85459	CEP295	2.88366
26239	LCE2B	-1.5	774	CACNA1B	2.87953
50810	HDGFRP3	-1.5	286499	FAM133A	2.86228
51095	TRNT1	-1.5	79668	PARP8	2.85486
55166	CENPQ	-1.5	10486	CAP2	2.8539
56134	PCDHAC2	-1.5	5592	PRKG1	2.85266
56135	PCDHAC1	-1.5	345557	PLCXD3	2.85095
56136	PCDHA13	-1.5	64283	ARHGEF28	2.84255
56137	PCDHA12	-1.5	25849	PARM1	2.841
56138	PCDHA11	-1.5	1141	CHRNB2	2.83454
56139	PCDHA10	-1.5	1359	CPA3	2.83
56140	PCDHA8	-1.5	22872	SEC31A	2.83
56141	PCDHA7	-1.5	23230	VPS13A	2.82663
56142	PCDHA6	-1.5	6000	RGS7	2.82649
56143	PCDHA5	-1.5	11122	PTPRT	2.82427
56144	PCDHA4	-1.5	283078	MKX	2.82383
56145	PCDHA3	-1.5	64924	SLC30A5	2.82049
56146	PCDHA2	-1.5	5569	PKIA	2.81713
56147	PCDHA1	-1.5	7552	ZNF711	2.81201
79827	CLMP	-1.5	57662	CAMSAP3	2.8029
83666	PARP9	-1.5	23002	DAAM1	2.8003
84057	MND1	-1.50333	1821	DRP2	2.79782
3218	HOXB8	-1.505	6521	SLC4A1	2.79
221303	FAM162B	-1.505	3082	HGF	2.7893
5707	PSMD1	-1.51	80034	CSRNP3	2.78298
6319	SCD	-1.51	781	CACNA2D1	2.77573
6599	SMARCC1	-1.51	9515	STXBP5L	2.77473
6638	SNRPN	-1.51	56924	PAK6	2.77251
7572	ZNF24	-1.51	862	RUNX1T1	2.7704
8473	OGT	-1.51	5530	PPP3CA	2.76895
11165	NUDT3	-1.51	3841	KPNA5	2.76673
24145	PANX1	-1.51	57699	CPNE5	2.76483
25836	NIPBL	-1.51	100130086	HSFX2	2.7647
28951	TRIB2	-1.51	56243	KIAA1217	2.76445
29889	GNL2	-1.51	4254	KITLG	2.7607
29979	UBQLN1	-1.51	23426	GRIP1	2.75896
51520	LARS	-1.51	84959	UBASH3B	2.75717
999	CDH1	-1.51008	51804	SIX4	2.75245
5067	CNTN3	-1.51167	5602	MAPK10	2.73771
114795	TMEM132B	-1.515	8991	SELENBP1	2.73
55771	PRR11	-1.51667	23548	TTC33	2.71809
84870	RSPO3	-1.51667	1040	CDS1	2.718
1629	DBT	-1.52	53335	BCL11A	2.71711
2037	EPB41L2	-1.52	117157	SH2D1B	2.71115
7586	ZKSCAN1	-1.52	57821	CCDC181	2.71057
9652	TTC37	-1.52	3576	CXCL8	2.705
51776	ZAK	-1.52	6249	CLIP1	2.69262
55236	UBA6	-1.52	51308	REEP2	2.69003
79782	LRRC31	-1.52	50486	G0S2	2.69
93517	SDR42E1	-1.52	203859	ANO5	2.67995
129804	FBLN7	-1.52	55132	LARP1B	2.67907
131076	CCDC58	-1.52	2555	GABRA2	2.67624
146923	RUNDC1	-1.52	84259	DCUN1D5	2.67539
374618	TEX9	-1.52	9475	ROCK2	2.67057
170261	ZCCHC12	-1.52	283417	DPY19L2	2.6633
54897	CASZ1	-1.525	54704	PDP1	2.66229
2561	GABRB2	-1.53	6328	SCN3A	2.65691
5723	PSPH	-1.53	9194	SLC16A7	2.65555
9043	SPAG9	-1.53	128434	VSTM2L	2.63415
23086	EXPH5	-1.53	5563	PRKAA2	2.63161
26268	FBXO9	-1.53	23635	SSBP2	2.63018
55754	TMEM30A	-1.53	55689	YEATS2	2.63
260293	CYP4X1	-1.53	158219	TTC39B	2.62921
285761	DCBLD1	-1.53	25924	MYRIP	2.62406
121601	ANO4	-1.53083	93664	CADPS2	2.62251
26049	FAM169A	-1.53161	27067	STAU2	2.62226
29899	GPSM2	-1.53333	128553	TSHZ2	2.61053
3070	HELLS	-1.53444	3752	KCND3	2.59701
4211	MEIS1	-1.535	25909	AHCTF1	2.59324
79789	CLMN	-1.535	2175	FANCA	2.59303
685	BTC	-1.54	9750	FAM65B	2.59128
5144	PDE4D	-1.54	219749	ZNF25	2.58992
8725	URI1	-1.54	114795	TMEM132B	2.58815
10769	PLK2	-1.54	9840	TESPA1	2.58452
23190	UBXN4	-1.54	604	BCL6	2.58
55727	BTBD7	-1.54	261729	STEAP2	2.57618
56034	PDGFC	-1.54	56938	ARNTL2	2.56684
56655	POLE4	-1.54	56479	KCNQ5	2.56516
116151	FAM210B	-1.54	758	MPPED1	2.56037
148581	UBE2U	-1.54	27328	PCDH11X	2.55761
200933	FBXO45	-1.54	83259	PCDH11Y	2.55761
6424	SFRP4	-1.54344	55284	UBE2W	2.55714
11019	LIAS	-1.55	9832	JAKMIP2	2.55178
23008	KLHDC10	-1.55	9590	AKAP12	2.55119
29982	NRBF2	-1.55	11171	STRAP	2.55
51260	PBDC1	-1.55	143279	HECTD2	2.5494
55233	MOB1A	-1.55	63876	PKNOX2	2.54725
57221	ARFGEF3	-1.55	23253	ANKRD12	2.54505
58517	RBM25	-1.55	79884	MAP9	2.54278
60496	AASDHPPT	-1.55	5930	RBBP6	2.54137
90506	LRRC46	-1.55	54331	GNG2	2.53881
7357	UGCG	-1.56	2778	GNAS	2.535
7707	ZNF148	-1.56	64089	SNX16	2.53379
51495	HACD3	-1.56	4325	MMP16	2.53159
64778	FNDC3B	-1.56	22871	NLGN1	2.53111
121457	IKBIP	-1.56	83448	PUS7L	2.52927
29127	RACGAP1	-1.56333	9547	CXCL14	2.52337
11174	ADAMTS6	-1.56667	7504	XK	2.52315
55143	CDCA8	-1.57	2978	GUCA1A	2.52206
7247	TSN	-1.57	120892	LRRK2	2.5195
23528	ZNF281	-1.57	4062	LY6H	2.51767
25893	TRIM58	-1.57	151230	KLHL23	2.51287
57534	MIB1	-1.57	4300	MLLT3	2.51234
79925	SPEF2	-1.57	149998	LIPI	2.51149
639	PRDM1	-1.57	55212	BBS7	2.50988
6442	SGCA	-1.57272	55809	TRERF1	2.50116
133690	CAPSL	-1.57333	79442	LRRC2	2.50051
29841	GRHL1	-1.575	6861	SYT5	2.49917
54345	SOX18	-1.57572	7976	FZD3	2.49865
2044	EPHA5	-1.57667	10605	PAIP1	2.49864
1968	EIF2S3	-1.58	23036	ZNF292	2.4977
3912	LAMB1	-1.58	165215	FAM171B	2.49648
5885	RAD21	-1.58	51582	AZIN1	2.49
57038	RARS2	-1.58	79094	CHAC1	2.48635
64750	SMURF2	-1.58	23072	HECW1	2.48417
127254	ERICH3	-1.58	54843	SYTL2	2.48169
285489	DOK7	-1.58	1894	ECT2	2.4794
55010	PARPBP	-1.58333	3798	KIF5A	2.47778
9455	HOMER2	-1.5873	1123	CHN1	2.47276
1636	ACE	-1.59	1630	DCC	2.46765
2956	MSH6	-1.59	5577	PRKAR2B	2.46761
84298	LLPH	-1.59	387694	SH2D4B	2.46693
56999	ADAMTS9	-1.595	146206	RLTPR	2.46381
157313	CDCA2	-1.59667	9140	ATG12	2.45782
79977	GRHL2	-1.5975	54207	KCNK10	2.45736
444	ASPH	-1.6	6643	SNX2	2.45512
1997	ELF1	-1.6	58157	NGB	2.45491
2162	F13A1	-1.6	221662	RBM24	2.447
5781	PTPN11	-1.6	10075	HUWE1	2.44546
7267	TTC3	-1.6	759	CA1	2.44
7757	ZNF208	-1.6	2355	FOSL2	2.44
64224	HERPUD2	-1.6	10920	COPS8	2.43385
388650	FAM69A	-1.6	388394	RPRML	2.42888
6690	SPINK1	-1.60231	6453	ITSN1	2.42494
79838	TMC5	-1.6025	83856	FSD1L	2.4239
144455	E2F7	-1.60333	85015	USP45	2.42152
1999	ELF3	-1.60333	932	MS4A3	2.42
3696	ITGB8	-1.605	3760	KCNJ3	2.41802
54101	RIPK4	-1.605	3788	KCNS2	2.41517
121551	BTBD11	-1.60667	2565	GABRG1	2.41393
92359	CRB3	-1.61	9847	C2CD5	2.40935
312	ANXA13	-1.61	55800	SCN3B	2.40787
122553	TRAPPC6B	-1.61	64398	MPP5	2.40611
2196	FAT2	-1.61247	91683	SYT12	2.40311
54431	DNAJC10	-1.61444	57168	ASPHD2	2.39909
771	CA12	-1.615	91752	ZNF804A	2.39019
79962	DNAJC22	-1.615	3495	IGHD	2.3875
7430	EZR	-1.62	27330	RPS6KA6	2.37427
8467	SMARCA5	-1.62	3043	HBB	2.37333
10808	HSPH1	-1.62	144165	PRICKLE1	2.3731
55149	MTPAP	-1.62	64225	ATL2	2.37158
80155	NAA15	-1.62	10690	FUT9	2.36859
221336	BEND6	-1.62	146760	RTN4RL1	2.35531
195828	ZNF367	-1.62333	114800	CCDC85A	2.35189
2888	GRB14	-1.63	84945	ABHD13	2.35161
5534	PPP3R1	-1.63	80184	CEP290	2.34925
6731	SRP72	-1.63	9211	LGI1	2.34252
9315	NREP	-1.63	3981	LIG4	2.34231
10778	ZNF271P	-1.63	6925	TCF4	2.34072
57645	POGK	-1.63	8814	CDKL1	2.34014
114876	OSBPL1A	-1.63	22873	DZIP1	2.33902
9370	ADIPOQ	-1.63351	114880	OSBPL6	2.33815
158326	FREM1	-1.63417	4897	NRCAM	2.33068
8038	ADAM12	-1.635	6648	SOD2	2.32996
2115	ETV1	-1.64	6049	RNF6	2.32793
3845	KRAS	-1.64	55664	CDC37L1	2.32067
4134	MAP4	-1.64	51312	SLC25A37	2.315
9870	AREL1	-1.64	170960	ZNF721	2.31319
64853	AIDA	-1.64	91057	CCDC34	2.31115
222658	KCTD20	-1.64	140733	MACROD2	2.30825
401190	RGS7BP	-1.64	221002	RASGEF1A	2.30745
221935	SDK1	-1.64	8905	AP1S2	2.30667
6016	RIT1	-1.645	7543	ZFX	2.30528
57639	CCDC146	-1.645	9678	PHF14	2.30422
1356	CP	-1.65	8087	FXR1	2.30356
10542	LAMTOR5	-1.65	8470	SORBS2	2.30243
56180	MOSPD1	-1.65	23314	SATB2	2.29917
57864	SLC46A2	-1.655	3269	HRH1	2.29877
388228	SBK1	-1.655	57502	NLGN4X	2.29836
55142	HAUS2	-1.66	23271	CAMSAP2	2.29556
55333	SYNJ2BP	-1.66	3039	HBA1	2.29333
144404	TMEM120B	-1.66	3040	HBA2	2.29333
57669	EPB41L5	-1.66167	55137	FIGN	2.28935
80004	ESRP2	-1.66333	79912	PYROXD1	2.28651
776	CACNA1D	-1.6634	3912	LAMB1	2.28527
79875	THSD4	-1.665	115350	FCRL1	2.285
3034	HAL	-1.66801	6548	SLC9A1	2.28336
55635	DEPDC1	-1.66833	84679	SLC9A7	2.28336
6445	SGCG	-1.66929	1386	ATF2	2.27514
2892	GRIA3	-1.67	55279	ZNF654	2.27364
8540	AGPS	-1.67	9355	LHX2	2.26981
387103	CENPW	-1.67	5218	CDK14	2.26952
57619	SHROOM3	-1.67167	283652	SLC24A5	2.26489
9586	CREB5	-1.67333	120103	SLC36A4	2.26153
84879	MFSD2A	-1.675	4205	MEF2A	2.26
3572	IL6ST	-1.67926	83857	TMTC1	2.25157
889	KRIT1	-1.68	6947	TCN1	2.25
1827	RCAN1	-1.68	10144	FAM13A	2.24596
7571	ZNF23	-1.68	22866	CNKSR2	2.23777
9671	WSCD2	-1.68	7433	VIPR1	2.23494
10087	COL4A3BP	-1.68	7469	NELFA	2.2318
55591	VEZT	-1.68	9208	LRRFIP1	2.2314
117177	RAB3IP	-1.68	10808	HSPH1	2.22832
26996	GPR160	-1.68333	4045	LSAMP	2.22348
29842	TFCP2L1	-1.685	5493	PPL	2.2227
283358	B4GALNT3	-1.685	1421	CRYGD	2.22146
3688	ITGB1	-1.69	6741	SSB	2.21345
201625	DNAH12	-1.69	9856	KIAA0319	2.21291
285381	DPH3	-1.69	27075	TSPAN13	2.2056
83853	ROPN1L	-1.695	6092	ROBO2	2.20323
51050	PI15	-1.7	9262	STK17B	2.19977
54716	SLC6A20	-1.7	23768	FLRT2	2.19835
8743	TNFSF10	-1.705	55079	FEZF2	2.19555
3839	KPNA3	-1.71	54762	GRAMD1C	2.18561
5101	PCDH9	-1.71	29123	ANKRD11	2.185
9330	GTF3C3	-1.71	5797	PTPRM	2.18438
51605	TRMT6	-1.71	1871	E2F3	2.18238
65109	UPF3B	-1.71	1088	CEACAM8	2.18
1894	ECT2	-1.71	23524	SRRM2	2.18
140689	CBLN4	-1.71267	134510	UBLCP1	2.17589
135932	TMEM139	-1.715	65997	RASL11B	2.17343
100130933	SMIM6	-1.715	55871	CBWD1	2.17236
25975	EGFL6	-1.72	150472	CBWD2	2.17236
56660	KCNK12	-1.72	445571	CBWD3	2.17236
81533	ITFG1	-1.72	644019	CBWD6	2.17236
2633	GBP1	-1.72	64744	SMAP2	2.17
5980	REV3L	-1.725	6498	SKIL	2.16909
51435	SCARA3	-1.7275	7644	ZNF91	2.16894
6489	ST8SIA1	-1.73	4916	NTRK3	2.1595
6857	SYT1	-1.73	151556	GPR155	2.15673
8867	SYNJ1	-1.73	26127	FGFR1OP2	2.1537
9669	EIF5B	-1.73	57683	ZDBF2	2.149
57181	SLC39A10	-1.73	84698	CAPS2	2.14227
85352	KIAA1644	-1.73	23224	SYNE2	2.14
150465	TTL	-1.73	10609	P3H4	2.13641
92421	CHMP4C	-1.73333	10556	RPP30	2.13515
79733	E2F8	-1.74	114882	OSBPL8	2.12893
81555	YIPF5	-1.74	125488	TTC39C	2.12761
153	ADRB1	-1.75	636	BICD1	2.12166
26258	BLOC1S6	-1.75	22986	SORCS3	2.12102
158038	LINGO2	-1.75	26973	CHORDC1	2.12064
9837	GINS1	-1.75234	9967	THRAP3	2.12
54830	NUP62CL	-1.75333	6782	HSPA13	2.11683
256764	WDR72	-1.75333	55638	SYBU	2.11307
55540	IL17RB	-1.755	1629	DBT	2.11251
79083	MLPH	-1.755	55728	N4BP2	2.11093
4804	NGFR	-1.75904	4929	NR4A2	2.11
3694	ITGB6	-1.76	3097	HIVEP2	2.10555
158158	RASEF	-1.76	57619	SHROOM3	2.10147
4256	MGP	-1.76	65056	GPBP1	2.09762
6546	SLC8A1	-1.76	26032	SUSD5	2.09665
64105	CENPK	-1.76	140883	ZNF280B	2.09526
117581	TWIST2	-1.76	55607	PPP1R9A	2.09433
5529	PPP2R5E	-1.77	29951	PDZRN4	2.09266
23136	EPB41L3	-1.77	3786	KCNQ3	2.08466
53832	IL20RA	-1.77167	23365	ARHGEF12	2.08193
57758	SCUBE2	-1.78	57703	CWC22	2.08174
6383	SDC2	-1.78	11010	GLIPR1	2.08156
53358	SHC3	-1.78	8548	BLZF1	2.07597
3014	H2AFX	-1.78374	6376	CX3CL1	2.07195
4257	MGST1	-1.78587	147923	ZNF420	2.06945
153562	MARVELD2	-1.79	84144	SYDE2	2.06633
23284	ADGRL3	-1.79167	134218	DNAJC21	2.06102
767	CA8	-1.795	26953	RANBP6	2.06016
11010	GLIPR1	-1.795	2038	EPB42	2.06
401551	WDR38	-1.795	55288	RHOT1	2.05796
140578	CHODL	-1.79519	54989	ZNF770	2.05754
6733	SRPK2	-1.8	3872	KRT17	2.05571
9245	GCNT3	-1.8	57380	MRS2	2.05241
9734	HDAC9	-1.8	50640	PNPLA8	2.04938
64881	PCDH20	-1.8	85460	ZNF518B	2.04711
54762	GRAMD1C	-1.80667	817	CAMK2D	2.04496
29945	ANAPC4	-1.8075	50618	ITSN2	2.04484
2863	GPR39	-1.81	6594	SMARCA1	2.04388
8622	PDE8B	-1.81	8887	TAX1BP1	2.04306
10053	AP1M2	-1.81333	402381	SOHLH1	2.04211
80157	CWH43	-1.81417	969	CD69	2.04
55789	DEPDC1B	-1.81667	51327	AHSP	2.04
23566	LPAR3	-1.82	5926	ARID4A	2.03799
26958	COPG2	-1.82	57608	KIAA1462	2.0367
8428	STK24	-1.82084	54931	TRMT10C	2.03298
25917	THUMPD3	-1.83	6622	SNCA	2.03287
51203	NUSAP1	-1.83	29078	NDUFAF4	2.03144
64854	USP46	-1.83	9360	PPIG	2.02961
9241	NOG	-1.835	57863	CADM3	2.02725
11335	CBX3	-1.84	260425	MAGI3	2.02104
79056	PRRG4	-1.84	23071	ERP44	2.0196
256130	TMEM196	-1.84	93986	FOXP2	2.01917
2651	GCNT2	-1.85	23366	KIAA0895	2.01903
55824	PAG1	-1.85	9256	BZRAP1	2.01798
57475	PLEKHH1	-1.8525	4628	MYH10	2.01654
116224	FAM122A	-1.855	54622	ARL15	2.01613
891	CCNB1	-1.85667	5295	PIK3R1	2.0112
79679	VTCN1	-1.85667	79832	QSER1	2.01
6285	S100B	-1.85698	653857	ACTR3C	2.00888
8672	EIF4G3	-1.86	6096	RORB	2.00796
64922	LRRC19	-1.86271	51209	RAB9B	1.99833
2277	FIGF	-1.86307	55471	NDUFAF7	1.99555
9928	KIF14	-1.86333	23362	PSD3	1.99208
2224	FDPS	-1.86862	3507	IGHM	1.99
4288	MKI67	-1.86938	4345	CD200	1.99
1499	CTNNB1	-1.87	11059	WWP1	1.98827
9478	CABP1	-1.87	4753	NELL2	1.98585
79184	BRCC3	-1.87	114884	OSBPL10	1.98085
254268	AKNAD1	-1.87	4649	MYO9A	1.97892
2122	MECOM	-1.87167	65244	SPATS2	1.97828
2139	EYA2	-1.875	7804	LRP8	1.97819
260425	MAGI3	-1.875	65986	ZBTB10	1.97476
5570	PKIB	-1.88	57452	GALNT16	1.96997
23392	KIAA0368	-1.88	9818	NUP58	1.96484
83540	NUF2	-1.88	11244	ZHX1	1.9624
221895	JAZF1	-1.88	58517	RBM25	1.96
51449	PCYOX1	-1.89	1879	EBF1	1.96
89765	RSPH1	-1.89	9834	KIAA0125	1.96
11211	FZD10	-1.9	57786	RBAK	1.95995
84210	ANKRD20A1	-1.9	9474	ATG5	1.95972
441425	ANKRD20A3	-1.9	2890	GRIA1	1.95863
441430	ANKRD20A2	-1.9	90523	MLIP	1.95646
728747	ANKRD20A4	-1.9	4659	PPP1R12A	1.95513
3226	HOXC10	-1.90008	100505510	BPA-1	1.952
9615	GDA	-1.90333	100133941	CD24	1.95
55244	SLC47A1	-1.92	51669	SARAF	1.95
114780	PKD1L2	-1.92	79368	FCRL2	1.95
722	C4BPA	-1.92259	677811	SNORA28	1.95
22865	SLITRK3	-1.92378	160518	DENND5B	1.94962
7019	TFAM	-1.93	347252	IGFBPL1	1.94845
10451	VAV3	-1.93	26586	CKAP2	1.94789
139411	PTCHD1	-1.93	58527	ABRACL	1.94694
80144	FRAS1	-1.93667	7991	TUSC3	1.94662
668	FOXL2	-1.9376	8821	INPP4B	1.93217
85415	RHPN2	-1.95	1657	DMXL1	1.92307
81610	FAM83D	-1.95449	29942	PURG	1.92266
29968	PSAT1	-1.955	7638	ZNF221	1.91408
3495	IGHD	-1.95522	7773	ZNF230	1.91408
57532	NUFIP2	-1.96	10000	AKT3	1.91114
55	ACPP	-1.96153	6907	TBL1X	1.91
4168	MCF2	-1.96415	139411	PTCHD1	1.90604
144423	GLT1D1	-1.965	9653	HS2ST1	1.90338
54443	ANLN	-1.96667	2290	FOXG1	1.89792
5169	ENPP3	-1.9675	161436	EML5	1.89556
51512	GTSE1	-1.96896	2131	EXT1	1.89448
2200	FBN1	-1.97	9666	DZIP3	1.89312
139212	PIH1D3	-1.975	54477	PLEKHA5	1.8899
221662	RBM24	-1.975	79982	DNAJB14	1.88774
6768	ST14	-1.97804	55055	ZWILCH	1.88522
6506	SLC1A2	-1.98	25957	PNISR	1.88458
7171	TPM4	-1.98	79960	JADE1	1.88033
60495	HPSE2	-1.985	7905	REEP5	1.88017
83661	MS4A8	-1.985	728621	CCDC30	1.87987
56992	KIF15	-1.98667	7871	SLMAP	1.87664
54869	EPS8L1	-1.9925	10308	ZNF267	1.87637
51659	GINS2	-1.995	80205	CHD9	1.8727
64065	PERP	-2	51773	RSF1	1.87177
64067	NPAS3	-2.00687	729993	SHISA9	1.87038
3426	CFI	-2.01	10795	ZNF268	1.86956
9747	TCAF1	-2.01	26149	ZNF658	1.86742
2018	EMX2	-2.02	26049	FAM169A	1.8674
10238	DCAF7	-2.02	253782	CERS6	1.86567
79071	ELOVL6	-2.02	2898	GRIK2	1.8604
9229	DLGAP1	-2.02374	64854	USP46	1.85863
57604	KIAA1456	-2.025	2730	GCLM	1.85687
146713	RBFOX3	-2.03	643	CXCR5	1.85
79801	SHCBP1	-2.03	222484	LNX2	1.84771
166979	CDC20B	-2.04	5101	PCDH9	1.84
55872	PBK	-2.04667	8115	TCL1A	1.84
6340	SCNN1G	-2.06	9669	EIF5B	1.83863
29089	UBE2T	-2.06	64343	AZI2	1.83465
1525	CXADR	-2.065	57489	ODF2L	1.83411
10804	GJB6	-2.065	51575	ESF1	1.83256
64388	GREM2	-2.06917	286144	TRIQK	1.83217
3371	TNC	-2.08	55623	THUMPD1	1.83207
93035	PKHD1L1	-2.095	23325	KIAA1033	1.83
259266	ASPM	-2.095	51621	KLF13	1.83
65987	KCTD14	-2.0975	10443	N4BP2L2	1.82789
57082	CASC5	-2.1	22839	DLGAP4	1.82617
84189	SLITRK6	-2.1075	9236	CCPG1	1.82463
79949	PLEKHS1	-2.12	55660	PRPF40A	1.81481
8905	AP1S2	-2.125	7443	VRK1	1.81159
79695	GALNT12	-2.135	931	MS4A1	1.81
51703	ACSL5	-2.14	2624	GATA2	1.81
3092	HIP1	-2.14	166336	PRICKLE2	1.80962
51765	STK26	-2.14	8554	PIAS1	1.80613
132203	SNTN	-2.14	25834	MGAT4C	1.8047
5047	PAEP	-2.14696	55183	RIF1	1.80402
3326	HSP90AB1	-2.15	2066	ERBB4	1.80188
9378	NRXN1	-2.15333	9648	GCC2	1.79864
57863	CADM3	-2.1574	221037	JMJD1C	1.79644
25803	SPDEF	-2.16	84541	KBTBD8	1.79604
92293	TMEM132C	-2.175	55342	STRBP	1.79005
5179	PENK	-2.18324	54881	TEX10	1.79
54845	ESRP1	-2.21042	469125	PRDM2	1.79
79663	HSPBAP1	-2.215	10124	ARL4A	1.78852
23493	HEY2	-2.2275	55003	PAK1IP1	1.7847
5241	PGR	-2.24	222950	NYAP1	1.78358
55808	ST6GALNAC1	-2.255	153222	CREBRF	1.77769
3620	IDO1	-2.26564	103910	MYL12B	1.77718
1368	CPM	-2.26694	118924	FRA10AC1	1.77554
100507043	TUNAR	-2.28333	2047	EPHB1	1.77531
3236	HOXD10	-2.285	7559	ZNF12	1.77314
5522	PPP2R2C	-2.285	9956	HS3ST2	1.77281
96626	LIMS3	-2.285	972	CD74	1.77
4015	LOX	-2.3	7536	SF1	1.77
51361	HOOK1	-2.30667	5738	PTGFRN	1.76966
79605	PGBD5	-2.325	51018	RRP15	1.76912
2891	GRIA2	-2.33	5243	ABCB1	1.76866
51473	DCDC2	-2.33417	11064	CNTRL	1.76
6299	SALL1	-2.34667	349136	WDR86	1.75468
4678	NASP	-2.35	54585	LZTFL1	1.75248
4320	MMP11	-2.35142	79596	RNF219	1.75246
23022	PALLD	-2.36	57565	KLHL14	1.75
57575	PCDH10	-2.36	10569	SLU7	1.74573
282809	POC1B	-2.41667	7341	SUMO1	1.74567
23779	ARHGAP8	-2.445	5289	PIK3C3	1.74534
553158	PRR5-ARHGAP8	-2.445	163175	LGI4	1.74401
7364	UGT2B7	-2.46667	55904	KMT2E	1.7433
56100	PCDHGB6	-2.52158	10527	IPO7	1.74186
5265	SERPINA1	-2.55527	199786	FAM129C	1.74
2065	ERBB3	-2.56333	23322	RPGRIP1L	1.7327
94025	MUC16	-2.58	3840	KPNA4	1.73157
148229	ATP8B3	-2.585	64067	NPAS3	1.73
222171	PRR15	-2.612	26228	STAP1	1.73
5733	PTGER3	-2.61394	9014	TAF1B	1.72925
22941	SHANK2	-2.615	9861	PSMD6	1.72859
8564	KMO	-2.64964	60468	BACH2	1.72667
6096	RORB	-2.66	9318	COPS2	1.72504
8693	GALNT4	-2.66	64282	PAPD5	1.72055
388336	SHISA6	-2.66	81796	SLCO5A1	1.71581
1580	CYP4B1	-2.76	149420	PDIK1L	1.71569
26298	EHF	-2.78548	80204	FBXO11	1.7146
29091	STXBP6	-2.79444	90333	ZNF468	1.71266
7368	UGT8	-2.81333	1662	DDX10	1.71193
83879	CDCA7	-2.8275	6595	SMARCA2	1.7118
1734	DIO2	-2.83971	55781	RIOK2	1.71086
341640	FREM2	-2.845	51232	CRIM1	1.71063
147495	APCDD1	-2.85	54532	USP53	1.71002
10578	GNLY	-2.875	51105	PHF20L1	1.70676
6519	SLC3A1	-2.90908	83591	THAP2	1.70606
155465	AGR3	-2.93	115557	ARHGEF25	1.70129
57481	KIAA1210	-2.935	23008	KLHDC10	1.7
3549	IHH	-2.945	54851	ANKRD49	1.69907
59350	RXFP1	-3.0025	54812	AFTPH	1.69624
828	CAPS	-3.01333	219736	STOX1	1.69604
80150	ASRGL1	-3.045	55605	KIF21A	1.69373
1804	DPP6	-3.05	84824	FCRLA	1.69333
27324	TOX3	-3.09648	8204	NRIP1	1.69238
64321	SOX17	-3.145	492311	IGIP	1.69076
3213	HOXB3	-3.185	29802	VPREB3	1.69
1750	DLX6	-3.2	55437	STRADB	1.69
3170	FOXA2	-3.29	9276	COPB2	1.68524
57535	KIAA1324	-3.42167	1756	DMD	1.68212
100133941	CD24	-3.42333	10048	RANBP9	1.68179
9848	MFAP3L	-3.75	10087	COL4A3BP	1.67746
56547	MMP26	-4.25	162239	ZFP1	1.6706
115111	SLC26A7	-4.285	1958	EGR1	1.67
			64332	NFKBIZ	1.67
			79718	TBL1XR1	1.67
			18	ABAT	1.66973
			129804	FBLN7	1.66932
			55031	USP47	1.66558
			23515	MORC3	1.66539
			51185	CRBN	1.66524
			3479	IGF1	1.65892
			5793	PTPRG	1.65409
			151246	SGOL2	1.65291
			134111	UBE2QL1	1.65268
			55892	MYNN	1.65119
			389206	BEND4	1.65019
			3123	HLA-DRB1	1.65
			83416	FCRL5	1.65
			7171	TPM4	1.64
			23180	RFTN1	1.63838
			55632	G2E3	1.63794
			5911	RAP2A	1.63717
			6506	SLC1A2	1.63663
			6197	RPS6KA3	1.63443
			54951	COMMD8	1.63176
			55196	KIAA1551	1.62767
			5066	PAM	1.62613
			9352	TXNL1	1.62424
			22894	DIS3	1.62133
			9801	MRPL19	1.61616
			23074	UHRF1BP1L	1.61228
			5079	PAX5	1.61
			55103	RALGPS2	1.60812
			64062	RBM26	1.60522
			55024	BANK1	1.6
			55713	ZNF334	1.59973
			10694	CCT8	1.59938
			133746	JMY	1.59671
			10135	NAMPT	1.59
			51646	YPEL5	1.59
			440836	ODF3B	1.59
			51703	ACSL5	1.58787
			9575	CLOCK	1.58754
			10926	DBF4	1.58402
			222553	SLC35F1	1.58238
			8562	DENR	1.5802
			973	CD79A	1.58
			29855	UBN1	1.58
			5257	PHKB	1.57951
			115294	PCMTD1	1.57589
			23469	PHF3	1.57022
			3112	HLA-DOB	1.57
			7419	VDAC3	1.5683
			5922	RASA2	1.5646
			9871	SEC24D	1.56206
			25893	TRIM58	1.56
			640	BLK	1.55
			971	CD72	1.55
			7398	USP1	1.55
			22995	CEP152	1.54828
			162394	SLFN5	1.54
			57700	FAM160B1	1.53252
			114757	CYGB	1.53009
			57674	RNF213	1.53
			10905	MAN1A2	1.52776
			5026	P2RX5	1.52
			3899	AFF3	1.51667
			100505579	LOC100131642	1.51482
			23077	MYCBP2	1.51317
			9169	SCAF11	1.51228
			404672	GTF2H5	1.50905
			84186	ZCCHC7	-1.49545
			51397	COMMD10	-1.5
			22933	SIRT2	-1.5041
			10397	NDRG1	-1.51115
			1399	CRKL	-1.51172
			334	APLP2	-1.52
			11112	HIBADH	-1.52
			353116	RILPL1	-1.52009
			54108	CHRAC1	-1.52499
			29937	NENF	-1.52602
			9883	POM121	-1.52676
			100101267	POM121C	-1.52676
			199731	CADM4	-1.52809
			301	ANXA1	-1.53
			1654	DDX3X	-1.53
			7803	PTP4A1	-1.54
			6668	SP2	-1.54039
			1452	CSNK1A1	-1.54194
			128869	PIGU	-1.54647
			92822	ZNF276	-1.55003
			9911	TMCC2	-1.55504
			10114	HIPK3	-1.56
			84376	HOOK3	-1.56033
			619423	FAM85A	-1.56358
			3383	ICAM1	-1.57
			23239	PHLPP1	-1.57092
			6426	SRSF1	-1.57894
			387521	TMEM189	-1.57992
			7727	ZNF174	-1.58046
			6457	SH3GL3	-1.58143
			57217	TTC7A	-1.58192
			25894	PLEKHG4	-1.58489
			124491	TMEM170A	-1.58671
			60	ACTB	-1.59
			54518	APBB1IP	-1.59171
			55192	DNAJC17	-1.59201
			80208	SPG11	-1.59684
			4850	CNOT4	-1.6
			8754	ADAM9	-1.6
			152404	IGSF11	-1.60367
			10418	SPON1	-1.60381
			3712	IVD	-1.60422
			55293	UEVLD	-1.60647
			55313	CPPED1	-1.60828
			3703	STT3A	-1.61
			4070	TACSTD2	-1.61128
			10396	ATP8A1	-1.61189
			27345	KCNMB4	-1.63113
			392	ARHGAP1	-1.6345
			54952	TRNAU1AP	-1.63525
			6773	STAT2	-1.64
			7072	TIA1	-1.6494
			2782	GNB1	-1.65231
			56901	NDUFA4L2	-1.65457
			10171	RCL1	-1.65664
			284361	EMC10	-1.66136
			79066	METTL16	-1.66149
			55680	RUFY2	-1.66166
			91833	WDR20	-1.6628
			58493	INIP	-1.6656
			29956	CERS2	-1.66998
			6546	SLC8A1	-1.67
			5551	PRF1	-1.67
			64581	CLEC7A	-1.67
			147166	TRIM16L	-1.67199
			88455	ANKRD13A	-1.67521
			25841	ABTB2	-1.67638
			1371	CPOX	-1.67689
			3181	HNRNPA2B1	-1.67755
			51030	TVP23B	-1.67845
			201158	TVP23C	-1.67845
			2776	GNAQ	-1.67942
			5272	SERPINB9	-1.68
			10008	KCNE3	-1.68
			64418	TMEM168	-1.68154
			79937	CNTNAP3	-1.68493
			7586	ZKSCAN1	-1.68649
			8301	PICALM	-1.687
			3916	LAMP1	-1.69
			55291	PPP6R3	-1.69
			84918	LRP11	-1.69235
			23765	IL17RA	-1.6964
			10617	STAMBP	-1.69844
			51761	ATP8A2	-1.69863
			79829	NAA40	-1.69864
			10243	GPHN	-1.69907
			55704	CCDC88A	-1.70036
			64778	FNDC3B	-1.70142
			10476	ATP5H	-1.70147
			55223	TRIM62	-1.70225
			9139	CBFA2T2	-1.70539
			143425	SYT9	-1.7072
			55846	ITFG2	-1.70801
			8773	SNAP23	-1.70857
			84327	ZBED3	-1.70983
			5137	PDE1C	-1.71053
			399665	FAM102A	-1.71219
			6934	TCF7L2	-1.71499
			9749	PHACTR2	-1.71819
			8365	HIST1H4H	-1.71839
			29116	MYLIP	-1.71966
			283989	TSEN54	-1.72641
			256472	TMEM151A	-1.72961
			10093	ARPC4	-1.73
			10818	FRS2	-1.73014
			51024	FIS1	-1.73381
			10732	TCFL5	-1.73477
			11020	IFT27	-1.73498
			79712	GTDC1	-1.73994
			5573	PRKAR1A	-1.74
			64231	MS4A6A	-1.74
			23177	CEP68	-1.74101
			55652	SLC48A1	-1.7434
			472	ATM	-1.7457
			1827	RCAN1	-1.7464
			283254	HARBI1	-1.75127
			171023	ASXL1	-1.75347
			51776	ZAK	-1.76
			25778	DSTYK	-1.76106
			132864	CPEB2	-1.762
			256987	SERINC5	-1.76335
			51128	SAR1B	-1.7696
			1690	COCH	-1.77234
			5564	PRKAB1	-1.77473
			117584	RFFL	-1.77863
			274	BIN1	-1.77866
			27161	AGO2	-1.77962
			83986	FAM234A	-1.78259
			9267	CYTH1	-1.78687
			25861	DFNB31	-1.78763
			8621	CDK13	-1.79393
			56993	TOMM22	-1.8
			58508	KMT2C	-1.80092
			23127	COLGALT2	-1.80267
			2272	FHIT	-1.80469
			10724	MGEA5	-1.80536
			54800	KLHL24	-1.80819
			7109	TRAPPC10	-1.81129
			25777	SUN2	-1.81457
			64788	LMF1	-1.8159
			2017	CTTN	-1.82048
			5781	PTPN11	-1.82262
			57602	USP36	-1.8262
			57537	SORCS2	-1.8281
			9625	AATK	-1.83063
			9341	VAMP3	-1.83465
			399979	SNX19	-1.83665
			57223	PPP4R3B	-1.8373
			11276	SYNRG	-1.83856
			84516	DCTN5	-1.84505
			6599	SMARCC1	-1.8485
			30850	CDR2L	-1.8503
			80031	SEMA6D	-1.85162
			29914	UBIAD1	-1.85162
			9563	H6PD	-1.85443
			8609	KLF7	-1.8551
			4149	MAX	-1.85693
			163859	SDE2	-1.85711
			3030	HADHA	-1.8575
			57636	ARHGAP23	-1.85798
			6760	SS18	-1.86472
			324	APC	-1.86763
			10625	IVNS1ABP	-1.86903
			5435	POLR2F	-1.87502
			1573	CYP2J2	-1.87548
			23097	CDK19	-1.88056
			950	SCARB2	-1.88245
			28232	SLCO3A1	-1.88375
			114780	PKD1L2	-1.8847
			161725	OTUD7A	-1.88548
			5923	RASGRF1	-1.88571
			51426	POLK	-1.89
			84278	MFSD14C	-1.89467
			130916	MTERF4	-1.89492
			3303	HSPA1A	-1.9
			3304	HSPA1B	-1.9
			11046	SLC35D2	-1.90125
			84527	ZNF559	-1.90242
			399948	COLCA1	-1.9048
			55095	SAMD4B	-1.90903
			374946	DRAXIN	-1.90936
			54807	ZNF586	-1.91233
			4176	MCM7	-1.91401
			56895	AGPAT4	-1.91881
			1211	CLTA	-1.92005
			23254	KAZN	-1.92237
			10313	RTN3	-1.92248
			11226	GALNT6	-1.92417
			5638	PRRG1	-1.92422
			835	CASP2	-1.93
			10198	MPHOSPH9	-1.93266
			140766	ADAMTS14	-1.93268
			7621	ZNF70	-1.93429
			5586	PKN2	-1.93571
			10618	TGOLN2	-1.93661
			8874	ARHGEF7	-1.93736
			28514	DLL1	-1.93894
			3759	KCNJ2	-1.94276
			4756	NEO1	-1.94289
			7405	UVRAG	-1.94325
			2060	EPS15	-1.94373
			25796	PGLS	-1.9462
			29763	PACSIN3	-1.94703
			845	CASQ2	-1.95378
			64834	ELOVL1	-1.95563
			7767	ZNF224	-1.95613
			51274	KLF3	-1.95693
			55356	SLC22A15	-1.95978
			55236	UBA6	-1.96
			9410	SNRNP40	-1.96
			7514	XPO1	-1.96243
			128077	LIX1L	-1.96389
			158234	TRMT10B	-1.966
			1968	EIF2S3	-1.97
			51326	ARL17A	-1.9743
			771	CA12	-1.97441
			5629	PROX1	-1.97673
			30812	SOX8	-1.98039
			124152	IQCK	-1.98107
			55624	POMGNT1	-1.9826
			6642	SNX1	-1.98426
			6663	SOX10	-1.98501
			2055	CLN8	-1.98606
			84445	LZTS2	-1.98767
			9586	CREB5	-1.99015
			9710	KIAA0355	-1.99136
			57556	SEMA6A	-1.99556
			1660	DHX9	-1.9961
			80303	EFHD1	-1.99733
			10425	ARIH2	-1.99872
			3488	IGFBP5	-1.9996
			6558	SLC12A2	-2.00419
			10435	CDC42EP2	-2.00515
			6433	SFSWAP	-2.00568
			1524	CX3CR1	-2.00611
			8291	DYSF	-2.00636
			387338	NSUN4	-2.00835
			8537	BCAS1	-2.00991
			126308	MOB3A	-2.01
			148203	ZNF738	-2.01062
			54413	NLGN3	-2.0131
			10277	UBE4B	-2.01659
			2581	GALC	-2.01847
			113451	AZIN2	-2.02113
			11183	MAP4K5	-2.02127
			57142	RTN4	-2.02633
			4026	LPP	-2.02768
			161742	SPRED1	-2.02982
			6429	SRSF4	-2.03704
			2799	GNS	-2.03738
			2760	GM2A	-2.04075
			389741	GLIDR	-2.04598
			2204	FCAR	-2.05
			91754	NEK9	-2.05138
			10935	PRDX3	-2.05427
			79929	MAP6D1	-2.05563
			9855	FARP2	-2.05636
			91689	SMDT1	-2.05852
			26118	WSB1	-2.06054
			11149	BVES	-2.0621
			121601	ANO4	-2.06662
			23208	SYT11	-2.06878
			7048	TGFBR2	-2.07243
			5094	PCBP2	-2.07499
			963	CD53	-2.08056
			4678	NASP	-2.08206
			54880	BCOR	-2.08372
			79027	ZNF655	-2.08552
			9444	QKI	-2.09125
			316	AOX1	-2.09203
			122622	ADSSL1	-2.09321
			27314	RAB30	-2.09554
			5663	PSEN1	-2.09818
			7456	WIPF1	-2.10169
			23446	SLC44A1	-2.10416
			10170	DHRS9	-2.10672
			134549	SHROOM1	-2.10779
			64399	HHIP	-2.10938
			5305	PIP4K2A	-2.11037
			60484	HAPLN2	-2.11057
			57798	GATAD1	-2.11317
			5566	PRKACA	-2.11443
			5588	PRKCQ	-2.11513
			4118	MAL	-2.11581
			25999	CLIP3	-2.11676
			26469	PTPN18	-2.13218
			84978	FRMD5	-2.13836
			3249	HPN	-2.13874
			494514	TYMSOS	-2.14102
			10982	MAPRE2	-2.14397
			8522	GAS7	-2.14526
			8675	STX16	-2.14572
			158135	TTLL11	-2.14852
			2549	GAB1	-2.14858
			4162	MCAM	-2.15271
			10904	BLCAP	-2.15723
			23621	BACE1	-2.15807
			57584	ARHGAP21	-2.15885
			55197	RPRD1A	-2.16061
			26088	GGA1	-2.16082
			7547	ZIC3	-2.16162
			20	ABCA2	-2.16189
			84749	USP30	-2.16718
			352954	GATS	-2.16905
			4134	MAP4	-2.16924
			124460	SNX20	-2.17
			57509	MTUS1	-2.17079
			11037	STON1	-2.17522
			81846	SBF2	-2.18167
			1583	CYP11A1	-2.18516
			4329	ALDH6A1	-2.19061
			65125	WNK1	-2.19394
			6272	SORT1	-2.19441
			10826	FAXDC2	-2.19799
			51114	ZDHHC9	-2.20331
			79957	PAQR6	-2.2103
			599	BCL2L2	-2.21549
			51700	CYB5R2	-2.22052
			4671	NAIP	-2.225
			8339	HIST1H2BG	-2.22705
			63950	DMRTA2	-2.22751
			11076	TPPP	-2.22993
			10189	ALYREF	-2.23
			8502	PKP4	-2.24286
			219699	UNC5B	-2.24702
			6430	SRSF5	-2.24838
			4211	MEIS1	-2.24979
			83544	DNAL1	-2.25139
			135112	NCOA7	-2.25322
			64856	VWA1	-2.2535
			1902	LPAR1	-2.26046
			13	AADAC	-2.26464
			25911	DPCD	-2.26904
			83849	SYT15	-2.27427
			5010	CLDN11	-2.27502
			90861	HN1L	-2.27558
			79789	CLMN	-2.27643
			1500	CTNND1	-2.27666
			1717	DHCR7	-2.28148
			4775	NFATC3	-2.28446
			5507	PPP1R3C	-2.28815
			7108	TM7SF2	-2.28895
			382	ARF6	-2.29
			51111	KMT5B	-2.29322
			79899	PRR5L	-2.29414
			323	APBB2	-2.29618
			400506	KNOP1	-2.30152
			159195	USP54	-2.31233
			51125	GOLGA7	-2.31517
			10906	TRAFD1	-2.31978
			9705	ST18	-2.32299
			353514	LILRA5	-2.325
			1497	CTNS	-2.32619
			1298	COL9A2	-2.32741
			976	ADGRE5	-2.32926
			9557	CHD1L	-2.33087
			9927	MFN2	-2.33257
			90338	ZNF160	-2.33344
			9134	CCNE2	-2.34171
			55628	ZNF407	-2.34191
			9788	MTSS1	-2.3434
			23120	ATP10B	-2.34462
			114907	FBXO32	-2.34708
			3293	HSD17B3	-2.35102
			825	CAPN3	-2.35283
			123606	NIPA1	-2.35297
			100	ADA	-2.35355
			25930	PTPN23	-2.35931
			79817	MOB3B	-2.36563
			1124	CHN2	-2.36721
			23148	NACAD	-2.36784
			10507	SEMA4D	-2.36915
			4735	2002-09-01	-2.37577
			10150	MBNL2	-2.37594
			124583	CANT1	-2.37762
			387921	NHLRC3	-2.3796
			6242	RTKN	-2.38642
			79885	HDAC11	-2.38658
			23041	MON2	-2.38858
			114327	EFHC1	-2.39167
			57498	KIDINS220	-2.39334
			5364	PLXNB1	-2.40031
			90196	SYS1	-2.40134
			767557	SYS1-DBNDD2	-2.40134
			220108	FAM124A	-2.40174
			51228	GLTP	-2.40271
			25769	SLC24A2	-2.41251
			57580	PREX1	-2.4146
			54566	EPB41L4B	-2.4154
			11124	FAF1	-2.41546
			5747	PTK2	-2.41594
			8634	RTCA	-2.41725
			43849	KLK12	-2.42122
			5027	P2RX7	-2.42461
			768206	PRCD	-2.42746
			2909	ARHGAP35	-2.42903
			140710	SOGA1	-2.42969
			222223	KIAA1324L	-2.43264
			84902	CEP89	-2.43406
			51104	ABHD17B	-2.4365
			2182	ACSL4	-2.44125
			57506	MAVS	-2.44173
			79365	BHLHE41	-2.44234
			6720	SREBF1	-2.44382
			2037	EPB41L2	-2.45453
			54820	NDE1	-2.45733
			22795	NID2	-2.46439
			201475	RAB12	-2.46687
			3658	IREB2	-2.47075
			10181	RBM5	-2.47328
			11240	PADI2	-2.47682
			5860	QDPR	-2.47706
			23052	ENDOD1	-2.47872
			5414	2004-09-01	-2.47909
			1515	CTSV	-2.48082
			116362	RBP7	-2.48154
			56896	DPYSL5	-2.49093
			4122	MAN2A2	-2.49482
			25879	DCAF13	-2.4949
			1136	CHRNA3	-2.49549
			6004	RGS16	-2.49869
			63895	PIEZO2	-2.50021
			9765	ZFYVE16	-2.50087
			51148	CERCAM	-2.5026
			5690	PSMB2	-2.50266
			23759	PPIL2	-2.50363
			55108	BSDC1	-2.50534
			6477	SIAH1	-2.50565
			9771	RAPGEF5	-2.50897
			5789	PTPRD	-2.51076
			7039	TGFA	-2.51299
			167153	PAPD4	-2.51334
			10180	RBM6	-2.51577
			22846	VASH1	-2.51698
			55858	TMEM165	-2.52202
			23555	TSPAN15	-2.5227
			7756	ZNF207	-2.52563
			57458	TMCC3	-2.53281
			26013	L3MBTL1	-2.53604
			246721	POLR2J2	-2.53767
			10420	TESK2	-2.53801
			55331	ACER3	-2.53889
			389337	ARHGEF37	-2.53999
			5529	PPP2R5E	-2.54098
			666	BOK	-2.54179
			118442	GPR62	-2.54295
			150356	CHADL	-2.54779
			9654	TTLL4	-2.54939
			5947	RBP1	-2.55996
			55314	TMEM144	-2.56055
			64077	LHPP	-2.56319
			5617	PRL	-2.56347
			1153	CIRBP	-2.56806
			9400	RECQL5	-2.57082
			25793	FBXO7	-2.57188
			160335	TMTC2	-2.58712
			84915	FAM222A	-2.5893
			9414	TJP2	-2.58966
			7031	TFF1	-2.59221
			10110	SGK2	-2.59281
			64849	SLC13A3	-2.59905
			92126	DSEL	-2.59914
			4194	MDM4	-2.60366
			23387	SIK3	-2.60388
			51433	ANAPC5	-2.60604
			6299	SALL1	-2.60986
			4036	LRP2	-2.61341
			1839	HBEGF	-2.61665
			50859	SPOCK3	-2.61776
			286827	TRIM59	-2.61811
			22834	ZNF652	-2.61851
			999	CDH1	-2.61892
			118738	ZNF488	-2.62545
			4336	MOBP	-2.6263
			1739	DLG1	-2.62955
			55248	TMEM206	-2.64398
			1267	CNP	-2.6563
			2342	FNTB	-2.65736
			8549	LGR5	-2.66386
			10215	OLIG2	-2.67262
			51090	PLLP	-2.67268
			54102	CLIC6	-2.67446
			7545	ZIC1	-2.678
			4144	MAT2A	-2.68469
			8555	CDC14B	-2.69057
			64793	CEP85	-2.69093
			135114	HINT3	-2.6911
			23386	NUDCD3	-2.69527
			6496	SIX3	-2.70353
			26585	GREM1	-2.70848
			116154	PHACTR3	-2.71098
			214	ALCAM	-2.71162
			27342	RABGEF1	-2.71339
			115825	WDFY2	-2.71554
			23627	PRND	-2.71697
			3696	ITGB8	-2.72608
			3092	HIP1	-2.73014
			93643	TJAP1	-2.73276
			6522	SLC4A2	-2.73483
			23048	FNBP1	-2.73883
			7439	BEST1	-2.73927
			351	APP	-2.73955
			9181	ARHGEF2	-2.74268
			23499	MACF1	-2.74393
			285527	FRYL	-2.74904
			23394	ADNP	-2.75085
			4752	NEK3	-2.75557
			83700	JAM3	-2.75747
			7082	TJP1	-2.76109
			9517	SPTLC2	-2.77014
			145270	PRIMA1	-2.77152
			4193	MDM2	-2.7737
			7158	TP53BP1	-2.77439
			9770	RASSF2	-2.7754
			154043	CNKSR3	-2.77788
			5151	PDE8A	-2.77936
			6822	SULT2A1	-2.78169
			10655	DMRT2	-2.78941
			2934	GSN	-2.79484
			2263	FGFR2	-2.79685
			7404	UTY	-2.79788
			2180	ACSL1	-2.81114
			7058	THBS2	-2.8116
			5742	PTGS1	-2.81237
			83543	AIF1L	-2.81286
			23304	UBR2	-2.81383
			10278	EFS	-2.814
			9580	SOX13	-2.81582
			7422	VEGFA	-2.81633
			8451	CUL4A	-2.82633
			285800	PRR18	-2.8279
			91775	NXPE3	-2.83368
			9043	SPAG9	-2.84533
			100287482	SMKR1	-2.84587
			54552	GNL3L	-2.84738
			9732	DOCK4	-2.85554
			93377	OPALIN	-2.86545
			5128	CDK17	-2.86669
			55323	LARP6	-2.86754
			5365	PLXNB3	-2.87109
			221035	REEP3	-2.87146
			8633	UNC5C	-2.872
			4821	NKX2-2	-2.87256
			57467	HHATL	-2.87261
			23389	MED13L	-2.87281
			79905	TMC7	-2.87578
			54941	RNF125	-2.88469
			753	LDLRAD4	-2.89011
			5129	CDK18	-2.89091
			7690	ZNF131	-2.89245
			10098	TSPAN5	-2.89479
			26030	PLEKHG3	-2.90157
			6518	SLC2A5	-2.91226
			55861	DBNDD2	-2.92
			7562	ZNF708	-2.92572
			9113	LATS1	-2.92631
			283999	TMEM235	-2.92831
			58480	RHOU	-2.9306
			60313	GPBP1L1	-2.93109
			9498	SLC4A8	-2.93857
			3117	HLA-DQA1	-2.9397
			4588	MUC6	-2.94511
			10165	SLC25A13	-2.94829
			85414	SLC45A3	-2.95295
			169200	TMEM64	-2.96825
			84899	TMTC4	-2.97092
			54899	PXK	-2.9768
			8612	PLPP2	-2.97788
			961	CD47	-2.98079
			865	CBFB	-2.98432
			7869	SEMA3B	-3.0066
			64798	DEPTOR	-3.0114
			54454	ATAD2B	-3.01231
			387914	SHISA2	-3.01463
			745	MYRF	-3.01923
			7091	TLE4	-3.0294
			80820	EEPD1	-3.03181
			89853	MVB12B	-3.03434
			94274	PPP1R14A	-3.03659
			23452	ANGPTL2	-3.0505
			23117	NPIPB3	-3.05183
			3480	IGF1R	-3.05457
			158471	PRUNE2	-3.05654
			2972	BRF1	-3.06058
			23390	ZDHHC17	-3.08358
			1610	DAO	-3.0855
			4643	MYO1E	-3.09056
			83641	FAM107B	-3.09545
			2034	EPAS1	-3.10487
			11135	CDC42EP1	-3.1109
			643008	SMIM5	-3.12198
			6348	CCL3	-3.1262
			6349	CCL3L1	-3.1262
			414062	CCL3L3	-3.1262
			24139	EML2	-3.13033
			4586	MUC5AC	-3.13092
			1299	COL9A3	-3.1414
			140803	TRPM6	-3.16673
			23279	NUP160	-3.16685
			2861	GPR37	-3.18069
			128218	TMEM125	-3.18309
			10628	TXNIP	-3.18525
			9422	ZNF264	-3.18675
			129285	PPP1R21	-3.18786
			10314	LANCL1	-3.19329
			79647	AKIRIN1	-3.19989
			4684	NCAM1	-3.20441
			6770	STAR	-3.20807
			85445	CNTNAP4	-3.21601
			58476	TP53INP2	-3.21677
			3996	LLGL1	-3.21915
			2246	FGF1	-3.22458
			4864	NPC1	-3.24064
			83737	ITCH	-3.25179
			65264	UBE2Z	-3.25408
			85449	KIAA1755	-3.25629
			57609	DIP2B	-3.26327
			6900	CNTN2	-3.26419
			4670	HNRNPM	-3.26861
			84735	CNDP1	-3.27095
			79152	FA2H	-3.27412
			170692	ADAMTS18	-3.27813
			11155	LDB3	-3.27856
			3998	LMAN1	-3.29156
			1984	EIF5A	-3.3
			5337	PLD1	-3.30106
			23348	DOCK9	-3.31598
			53905	DUOX1	-3.31729
			26155	NOC2L	-3.3236
			1318	SLC31A2	-3.35004
			9725	TMEM63A	-3.3559
			29097	CNIH4	-3.36258
			26119	LDLRAP1	-3.38457
			1314	COPA	-3.38679
			55174	INTS10	-3.40033
			55275	VPS53	-3.40307
			2065	ERBB3	-3.41467
			1028	CDKN1C	-3.41883
			7103	TSPAN8	-3.42272
			8871	SYNJ2	-3.42422
			4155	MBP	-3.43901
			2705	GJB1	-3.44002
			5635	PRPSAP1	-3.46738
			6301	SARS	-3.47252
			7018	TF	-3.47411
			23176	2008-09-01	-3.47651
			443	ASPA	-3.47855
			79147	FKRP	-3.48792
			253650	ANKRD18A	-3.49723
			4642	MYO1D	-3.49771
			1975	EIF4B	-3.49872
			643873	EIF4BP7	-3.49872
			9053	MAP7	-3.50781
			28996	HIPK2	-3.52204
			3633	INPP5B	-3.52216
			116173	CMTM5	-3.53952
			23194	FBXL7	-3.56958
			348938	NIPAL4	-3.56982
			57475	PLEKHH1	-3.57175
			55556	ENOSF1	-3.58568
			9745	ZNF536	-3.60098
			2346	FOLH1	-3.61279
			10741	RBBP9	-3.61605
			25932	CLIC4	-3.63712
			338328	GPIHBP1	-3.64332
			7298	TYMS	-3.66181
			5342	PLGLB2	-3.66542
			23321	TRIM2	-3.67233
			2938	GSTA1	-3.68167
			23326	USP22	-3.687
			6536	SLC6A9	-3.68739
			374819	LRRC37A3	-3.68886
			135932	TMEM139	-3.71428
			94015	TTYH2	-3.76642
			374868	ATP9B	-3.78546
			2167	FABP4	-3.78953
			80174	DBF4B	-3.80238
			124857	WFIKKN2	-3.8132
			7249	TSC2	-3.82456
			23122	CLASP2	-3.85
			9399	STOML1	-3.87
			115584	SLC5A11	-3.88246
			54768	HYDIN	-3.90871
			163782	KANK4	-3.95661
			80036	TRPM3	-3.96587
			124540	MSI2	-3.97367
			3231	HOXD1	-3.9756
			8658	TNKS	-3.97593
			51704	GPRC5B	-3.99536
			54933	RHBDL2	-3.99907
			7782	SLC30A4	-4.01301
			3988	LIPA	-4.02521
			23187	PHLDB1	-4.04209
			5618	PRLR	-4.05064
			5653	KLK6	-4.0726
			26266	SLC13A4	-4.08531
			80176	SPSB1	-4.10312
			23729	SHPK	-4.14538
			54414	SIAE	-4.17194
			9728	SECISBP2L	-4.17996
			23308	ICOSLG	-4.19739
			6856	SYPL1	-4.20042
			80005	DOCK5	-4.21601
			7266	DNAJC7	-4.21936
			5225	PGC	-4.22039
			7368	UGT8	-4.29841
			5222	PGA5	-4.30464
			643834	PGA3	-4.30464
			643847	PGA4	-4.30464
			10083	USH1C	-4.31695
			10085	EDIL3	-4.34606
			91703	ACY3	-4.3653
			11322	TMC6	-4.3821
			1589	CYP21A2	-4.38476
			2348	FOLR1	-4.41329
			4340	MOG	-4.41581
			79726	WDR59	-4.51161
			8632	DNAH17	-4.51402
			55914	ERBB2IP	-4.55325
			202018	TAPT1	-4.58337
			6319	SCD	-4.67814
			125061	AFMID	-4.74654
			5607	MAP2K5	-4.82364
			3329	HSPD1	-4.84667
			5046	PCSK6	-4.85263
			80227	PAAF1	-4.95386
			6337	SCNN1A	-5.06722
			1584	CYP11B1	-5.17587
			5015	OTX2	-5.30311
			3126	HLA-DRB4	-5.54922
			8513	LIPF	-5.57244
			53637	S1PR5	-5.92333
			8788	DLK1	-6.13056
			3284	HSD3B2	-6.57974
			1586	CYP17A1	-6.75274
			7276	TTR	-8.18924
			116835	HSPA12B	-15.9

## Sheet: Table S3|DisGeNet
Table S3| List of endometriosis (a) and multiple sclerosis (b) associated genes obtained from DisGeNet database
a) Endometriosis-related genes
Disease Name	MeSH Disease Class	gene	Symbol	Gene Name	Pathway	Panther protein class	Score	Score	# Of PMIDs
Endometriosis	Female Urogenital Diseases and Pregnancy Complications	10	NAT2	N-acetyltransferase 2 (arylamine N-acetyltransferase)		transferase	0.00893573	0.00893573	8
Endometriosis	Female Urogenital Diseases and Pregnancy Complications	19	ABCA1	ATP-binding cassette, sub-family A (ABC1), member 1		transporter	0.000283505	0.000283505	1
Endometriosis	Female Urogenital Diseases and Pregnancy Complications	31	ACACA	acetyl-CoA carboxylase alpha		ligase	0.000283505	0.000283505	1
Endometriosis	Female Urogenital Diseases and Pregnancy Complications	52	ACP1	acid phosphatase 1, soluble		hydrolase; oxidoreductase; phosphatase	0.00540665	0.00540665	2
Endometriosis	Female Urogenital Diseases and Pregnancy Complications	59	ACTA2	actin, alpha 2, smooth muscle, aorta		cytoskeletal protein	0.21	0.21	1
Endometriosis	Female Urogenital Diseases and Pregnancy Complications	60	ACTB	actin, beta		cytoskeletal protein	0.000567009	0.000567009	2
Endometriosis	Female Urogenital Diseases and Pregnancy Complications	81	ACTN4	actinin, alpha 4		cytoskeletal protein	0.000283505	0.000283505	1
Endometriosis	Female Urogenital Diseases and Pregnancy Complications	87	ACTN1	actinin, alpha 1		cytoskeletal protein	0.00252258	0.00252258	1
Endometriosis	Female Urogenital Diseases and Pregnancy Complications	183	AGT	angiotensinogen (serpin peptidase inhibitor, clade A, member 8)		enzyme modulator	0.000283505	0.000283505	1
Endometriosis	Female Urogenital Diseases and Pregnancy Complications	185	AGTR1	angiotensin II receptor, type 1		receptor	0.000850514	0.000850514	3
Endometriosis	Female Urogenital Diseases and Pregnancy Complications	186	AGTR2	angiotensin II receptor, type 2		receptor	0.000283505	0.000283505	1
Endometriosis	Female Urogenital Diseases and Pregnancy Complications	196	AHR	aryl hydrocarbon receptor		receptor; transcription factor	0.00792923	0.00792923	4
Endometriosis	Female Urogenital Diseases and Pregnancy Complications	197	AHSG	alpha-2-HS-glycoprotein		enzyme modulator; extracellular matrix protein	0.00569016	0.00569016	3
Endometriosis	Female Urogenital Diseases and Pregnancy Complications	199	AIF1	allograft inflammatory factor 1		calcium-binding protein	0.000283505	0.000283505	1
Endometriosis	Female Urogenital Diseases and Pregnancy Complications	207	AKT1	v-akt murine thymoma viral oncogene homolog 1		calcium-binding protein; kinase; transfer/carrier protein; transferase	0.00401809	0.00401809	6
Endometriosis	Female Urogenital Diseases and Pregnancy Complications	246	ALOX15	arachidonate 15-lipoxygenase		oxidoreductase	0.00260057	0.00260057	1
Endometriosis	Female Urogenital Diseases and Pregnancy Complications	268	AMH	anti-Mullerian hormone			0.00308959	0.00308959	3
Endometriosis	Female Urogenital Diseases and Pregnancy Complications	269	AMHR2	anti-Mullerian hormone receptor, type II		kinase; receptor; transferase	0.000283505	0.000283505	1
Endometriosis	Female Urogenital Diseases and Pregnancy Complications	283	ANG	angiogenin, ribonuclease, RNase A family, 5		enzyme modulator; hydrolase; nucleic acid binding	0.00252258	0.00252258	1
Endometriosis	Female Urogenital Diseases and Pregnancy Complications	284	ANGPT1	angiopoietin 1		signaling molecule	0.00308959	0.00308959	2
Endometriosis	Female Urogenital Diseases and Pregnancy Complications	285	ANGPT2	angiopoietin 2		signaling molecule	0.00561216	0.00561216	3
Endometriosis	Female Urogenital Diseases and Pregnancy Complications	291	SLC25A4	solute carrier family 25 (mitochondrial carrier; adenine nucleotide translocator), member 4		calcium-binding protein; transfer/carrier protein; transporter	0.000567009	0.000567009	2
Endometriosis	Female Urogenital Diseases and Pregnancy Complications	301	ANXA1	annexin A1			0.00280608	0.00280608	1
Endometriosis	Female Urogenital Diseases and Pregnancy Complications	302	ANXA2	annexin A2			0.000283505	0.000283505	1
Endometriosis	Female Urogenital Diseases and Pregnancy Complications	328	APEX1	APEX nuclease (multifunctional DNA repair enzyme) 1			0.00260057	0.00260057	1
Endometriosis	Female Urogenital Diseases and Pregnancy Complications	332	BIRC5	baculoviral IAP repeat containing 5	Cell Cycle	enzyme modulator	0.10309	0.10309	4
Endometriosis	Female Urogenital Diseases and Pregnancy Complications	348	APOE	apolipoprotein E			0.000283505	0.000283505	1
Endometriosis	Female Urogenital Diseases and Pregnancy Complications	355	FAS	Fas cell surface death receptor		receptor	0.00260057	0.00260057	1
Endometriosis	Female Urogenital Diseases and Pregnancy Complications	356	FASLG	Fas ligand (TNF superfamily, member 6)		signaling molecule	0.00540665	0.00540665	3
Endometriosis	Female Urogenital Diseases and Pregnancy Complications	359	AQP2	aquaporin 2 (collecting duct)		transfer/carrier protein; transporter	0.000283505	0.000283505	1
Endometriosis	Female Urogenital Diseases and Pregnancy Complications	367	AR	androgen receptor		nucleic acid binding; receptor; transcription factor	0.0104023	0.0104023	5
Endometriosis	Female Urogenital Diseases and Pregnancy Complications	374	AREG	amphiregulin		signaling molecule	0.21	0.21	1
Endometriosis	Female Urogenital Diseases and Pregnancy Complications	405	ARNT	aryl hydrocarbon receptor nuclear translocator		transcription factor	0.215407	0.215407	3
Endometriosis	Female Urogenital Diseases and Pregnancy Complications	412	STS	steroid sulfatase (microsomal), isozyme S		hydrolase	0.00561216	0.00561216	4
Endometriosis	Female Urogenital Diseases and Pregnancy Complications	472	ATM	ATM serine/threonine kinase		kinase; nucleic acid binding; transferase	0.000283505	0.000283505	1
Endometriosis	Female Urogenital Diseases and Pregnancy Complications	558	AXL	AXL receptor tyrosine kinase			0.00252258	0.00252258	1
Endometriosis	Female Urogenital Diseases and Pregnancy Complications	567	B2M	beta-2-microglobulin		defense/immunity protein	0.000283505	0.000283505	1
Endometriosis	Female Urogenital Diseases and Pregnancy Complications	595	CCND1	cyclin D1		enzyme modulator	0.00308959	0.00308959	3
Endometriosis	Female Urogenital Diseases and Pregnancy Complications	596	BCL2	B-cell CLL/lymphoma 2	Programmed Cell Death; Immune System	signaling molecule	0.000850514	0.000850514	3
Endometriosis	Female Urogenital Diseases and Pregnancy Complications	627	BDNF	brain-derived neurotrophic factor		signaling molecule	0.000567009	0.000567009	2
Endometriosis	Female Urogenital Diseases and Pregnancy Complications	652	BMP4	bone morphogenetic protein 4		signaling molecule	0.000283505	0.000283505	1
Endometriosis	Female Urogenital Diseases and Pregnancy Complications	655	BMP7	bone morphogenetic protein 7	Extracellular matrix organization	signaling molecule	0.21	0.21	1
Endometriosis	Female Urogenital Diseases and Pregnancy Complications	672	BRCA1	breast cancer 1, early onset		ligase	0.00280608	0.00280608	2
Endometriosis	Female Urogenital Diseases and Pregnancy Complications	673	BRAF	B-Raf proto-oncogene, serine/threonine kinase		kinase; transferase	0.000567009	0.000567009	2
Endometriosis	Female Urogenital Diseases and Pregnancy Complications	675	BRCA2	breast cancer 2, early onset		nucleic acid binding	0.00252258	0.00252258	1
Endometriosis	Female Urogenital Diseases and Pregnancy Complications	682	BSG	basigin (Ok blood group)		transmembrane receptor regulatory/adaptor protein	0.000567009	0.000567009	2
Endometriosis	Female Urogenital Diseases and Pregnancy Complications	687	KLF9	Kruppel-like factor 9		nucleic acid binding; transcription factor	0.210284	0.210284	2
Endometriosis	Female Urogenital Diseases and Pregnancy Complications	690	BTF3P11	basic transcription factor 3 pseudogene 11			0.000283505	0.000283505	1
Endometriosis	Female Urogenital Diseases and Pregnancy Complications	715	C1R	complement component 1, r subcomponent		calcium-binding protein; defense/immunity protein; hydrolase; protease	0.21	0.21	1
Endometriosis	Female Urogenital Diseases and Pregnancy Complications	718	C3	complement component 3		defense/immunity protein; enzyme modulator; signaling molecule	0.00280608	0.00280608	2
Endometriosis	Female Urogenital Diseases and Pregnancy Complications	727	C5	complement component 5		defense/immunity protein; enzyme modulator; signaling molecule	0.00483964	0.00483964	2
Endometriosis	Female Urogenital Diseases and Pregnancy Complications	735	C9	complement component 9		cell adhesion molecule; defense/immunity protein; hydrolase; protease; receptor; transfer/carrier protein	0.00252258	0.00252258	1
Endometriosis	Female Urogenital Diseases and Pregnancy Complications	760	CA2	carbonic anhydrase II		lyase	0.000283505	0.000283505	1
Endometriosis	Female Urogenital Diseases and Pregnancy Complications	847	CAT	catalase		oxidoreductase	0.00252258	0.00252258	1
Endometriosis	Female Urogenital Diseases and Pregnancy Complications	861	RUNX1	runt-related transcription factor 1			0.1	0.1	1
Endometriosis	Female Urogenital Diseases and Pregnancy Complications	890	CCNA2	cyclin A2		enzyme modulator	0.000283505	0.000283505	1
Endometriosis	Female Urogenital Diseases and Pregnancy Complications	891	CCNB1	cyclin B1		enzyme modulator	0.000283505	0.000283505	1
Endometriosis	Female Urogenital Diseases and Pregnancy Complications	931	MS4A1	membrane-spanning 4-domains, subfamily A, member 1		receptor	0.000283505	0.000283505	1
Endometriosis	Female Urogenital Diseases and Pregnancy Complications	948	CD36	CD36 molecule (thrombospondin receptor)		receptor	0.000567009	0.000567009	2
Endometriosis	Female Urogenital Diseases and Pregnancy Complications	958	CD40	CD40 molecule, TNF receptor superfamily member 5		receptor	0.00231707	0.00231707	1
Endometriosis	Female Urogenital Diseases and Pregnancy Complications	960	CD44	CD44 molecule (Indian blood group)	Hemostasis; Extracellular matrix organization; Immune System; Metabolism		0.00337309	0.00337309	4
Endometriosis	Female Urogenital Diseases and Pregnancy Complications	968	CD68	CD68 molecule		membrane traffic protein	0.000567009	0.000567009	2
Endometriosis	Female Urogenital Diseases and Pregnancy Complications	972	CD74	CD74 molecule, major histocompatibility complex, class II invariant chain			0.000283505	0.000283505	1
Endometriosis	Female Urogenital Diseases and Pregnancy Complications	983	CDK1	cyclin-dependent kinase 1		kinase; transferase	0.000283505	0.000283505	1
Endometriosis	Female Urogenital Diseases and Pregnancy Complications	998	CDC42	cell division cycle 42		enzyme modulator	0.000283505	0.000283505	1
Endometriosis	Female Urogenital Diseases and Pregnancy Complications	999	CDH1	cadherin 1, type 1, E-cadherin (epithelial)		cell adhesion molecule; cell junction protein	0.00870175	0.00870175	6
Endometriosis	Female Urogenital Diseases and Pregnancy Complications	1001	CDH3	cadherin 3, type 1, P-cadherin (placental)		cell adhesion molecule; cell junction protein	0.00252258	0.00252258	1
Endometriosis	Female Urogenital Diseases and Pregnancy Complications	1026	CDKN1A	cyclin-dependent kinase inhibitor 1A (p21, Cip1)		enzyme modulator	0.000567009	0.000567009	2
Endometriosis	Female Urogenital Diseases and Pregnancy Complications	1027	CDKN1B	cyclin-dependent kinase inhibitor 1B (p27, Kip1)		enzyme modulator	0.00569016	0.00569016	5
Endometriosis	Female Urogenital Diseases and Pregnancy Complications	1029	CDKN2A	cyclin-dependent kinase inhibitor 2A		enzyme modulator	0.00337309	0.00337309	4
Endometriosis	Female Urogenital Diseases and Pregnancy Complications	1033	CDKN3	cyclin-dependent kinase inhibitor 3		hydrolase; phosphatase	0.000567009	0.000567009	2
Endometriosis	Female Urogenital Diseases and Pregnancy Complications	1044	CDX1	caudal type homeobox 1		nucleic acid binding; transcription factor	0.000283505	0.000283505	1
Endometriosis	Female Urogenital Diseases and Pregnancy Complications	1072	CFL1	cofilin 1 (non-muscle)		cytoskeletal protein	0.000567009	0.000567009	2
Endometriosis	Female Urogenital Diseases and Pregnancy Complications	1080	CFTR	cystic fibrosis transmembrane conductance regulator (ATP-binding cassette sub-family C, member 7)		transporter	0.000283505	0.000283505	1
Endometriosis	Female Urogenital Diseases and Pregnancy Complications	1163	CKS1B	CDC28 protein kinase regulatory subunit 1B	Cell Cycle	enzyme modulator	0.000567009	0.000567009	2
Endometriosis	Female Urogenital Diseases and Pregnancy Complications	1230	CCR1	chemokine (C-C motif) receptor 1	Signal Transduction	receptor	0.0036566	0.0036566	4
Endometriosis	Female Urogenital Diseases and Pregnancy Complications	1234	CCR5	chemokine (C-C motif) receptor 5 (gene/pseudogene)		receptor	0.000283505	0.000283505	1
Endometriosis	Female Urogenital Diseases and Pregnancy Complications	1237	CCR8	chemokine (C-C motif) receptor 8	Signal Transduction	receptor	0.00280608	0.00280608	1
Endometriosis	Female Urogenital Diseases and Pregnancy Complications	1238	ACKR2	atypical chemokine receptor 2	Signal Transduction	receptor	0.000283505	0.000283505	1
Endometriosis	Female Urogenital Diseases and Pregnancy Complications	1268	CNR1	cannabinoid receptor 1 (brain)	Signal Transduction	receptor	0.21	0.21	1
Endometriosis	Female Urogenital Diseases and Pregnancy Complications	1312	COMT	catechol-O-methyltransferase	Neuronal System; Metabolism	transferase	0.00661867	0.00661867	8
Endometriosis	Female Urogenital Diseases and Pregnancy Complications	1364	CLDN4	claudin 4	Cell-Cell communication	cell junction protein	0.000567009	0.000567009	2
Endometriosis	Female Urogenital Diseases and Pregnancy Complications	1365	CLDN3	claudin 3	Cell-Cell communication	cell junction protein	0.000283505	0.000283505	1
Endometriosis	Female Urogenital Diseases and Pregnancy Complications	1368	CPM	carboxypeptidase M		hydrolase; protease	0.21	0.21	1
Endometriosis	Female Urogenital Diseases and Pregnancy Complications	1392	CRH	corticotropin releasing hormone	Signal Transduction	signaling molecule	0.000567009	0.000567009	2
Endometriosis	Female Urogenital Diseases and Pregnancy Complications	1394	CRHR1	corticotropin releasing hormone receptor 1	Signal Transduction	defense/immunity protein; receptor	0.000567009	0.000567009	2
Endometriosis	Female Urogenital Diseases and Pregnancy Complications	1395	CRHR2	corticotropin releasing hormone receptor 2	Signal Transduction	defense/immunity protein; receptor	0.000283505	0.000283505	1
Endometriosis	Female Urogenital Diseases and Pregnancy Complications	1398	CRK	v-crk avian sarcoma virus CT10 oncogene homolog	Hemostasis; Immune System; Signal Transduction		0.000283505	0.000283505	1
Endometriosis	Female Urogenital Diseases and Pregnancy Complications	1432	MAPK14	mitogen-activated protein kinase 14		kinase; transferase	0.000283505	0.000283505	1
Endometriosis	Female Urogenital Diseases and Pregnancy Complications	1435	CSF1	colony stimulating factor 1 (macrophage)		signaling molecule	0.000850514	0.000850514	3
Endometriosis	Female Urogenital Diseases and Pregnancy Complications	1436	CSF1R	colony stimulating factor 1 receptor			0.000283505	0.000283505	1
Endometriosis	Female Urogenital Diseases and Pregnancy Complications	1437	CSF2	colony stimulating factor 2 (granulocyte-macrophage)	Hemostasis; Immune System; Signal Transduction	signaling molecule	0.000567009	0.000567009	2
Endometriosis	Female Urogenital Diseases and Pregnancy Complications	1462	VCAN	versican	Extracellular matrix organization; Metabolism	extracellular matrix protein	0.21	0.21	1
Endometriosis	Female Urogenital Diseases and Pregnancy Complications	1490	CTGF	connective tissue growth factor	Gene Expression; Metabolism	signaling molecule	0.000283505	0.000283505	1
Endometriosis	Female Urogenital Diseases and Pregnancy Complications	1493	CTLA4	cytotoxic T-lymphocyte-associated protein 4	Immune System	signaling molecule	0.000567009	0.000567009	2
Endometriosis	Female Urogenital Diseases and Pregnancy Complications	1499	CTNNB1	catenin (cadherin-associated protein), beta 1, 88kDa	Developmental Biology; Immune System; Signal Transduction; Programmed Cell Death; Metabolism of proteins; Cell-Cell communica...	cell adhesion molecule; cytoskeletal protein; signaling molecule; storage protein	0.00785124	0.00785124	4
Endometriosis	Female Urogenital Diseases and Pregnancy Complications	1528	CYB5A	cytochrome b5 type A (microsomal)	Metabolism	oxidoreductase	0.21	0.21	1
Endometriosis	Female Urogenital Diseases and Pregnancy Complications	1543	CYP1A1	cytochrome P450, family 1, subfamily A, polypeptide 1	Metabolism	oxidoreductase	0.0267782	0.0267782	16
Endometriosis	Female Urogenital Diseases and Pregnancy Complications	1544	CYP1A2	cytochrome P450, family 1, subfamily A, polypeptide 2	Metabolism	oxidoreductase	0.000283505	0.000283505	1
Endometriosis	Female Urogenital Diseases and Pregnancy Complications	1545	CYP1B1	cytochrome P450, family 1, subfamily B, polypeptide 1	Metabolism	oxidoreductase	0.00780172	0.00780172	5
Endometriosis	Female Urogenital Diseases and Pregnancy Complications	1555	CYP2B6	cytochrome P450, family 2, subfamily B, polypeptide 6	Metabolism		0.00368556	0.00368556	13
Endometriosis	Female Urogenital Diseases and Pregnancy Complications	1557	CYP2C19	cytochrome P450, family 2, subfamily C, polypeptide 19	Metabolism		0.00576815	0.00576815	4
Endometriosis	Female Urogenital Diseases and Pregnancy Complications	1571	CYP2E1	cytochrome P450, family 2, subfamily E, polypeptide 1	Metabolism		0.00231707	0.00231707	1
Endometriosis	Female Urogenital Diseases and Pregnancy Complications	1583	CYP11A1	cytochrome P450, family 11, subfamily A, polypeptide 1	Metabolism		0.000283505	0.000283505	1
Endometriosis	Female Urogenital Diseases and Pregnancy Complications	1586	CYP17A1	cytochrome P450, family 17, subfamily A, polypeptide 1	Metabolism		0.0241777	0.0241777	13
Endometriosis	Female Urogenital Diseases and Pregnancy Complications	1588	CYP19A1	cytochrome P450, family 19, subfamily A, polypeptide 1	Metabolism	oxidoreductase	0.35032	0.35032	34
Endometriosis	Female Urogenital Diseases and Pregnancy Complications	1592	CYP26A1	cytochrome P450, family 26, subfamily A, polypeptide 1	Signal Transduction; Metabolism	oxidoreductase	0.21	0.21	1
Endometriosis	Female Urogenital Diseases and Pregnancy Complications	1604	CD55	CD55 molecule, decay accelerating factor for complement (Cromer blood group)	Signal Transduction; Immune System	cell adhesion molecule; defense/immunity protein; hydrolase; protease; receptor; transfer/carrier protein	0.21	0.21	1
Endometriosis	Female Urogenital Diseases and Pregnancy Complications	1634	DCN	decorin	Extracellular matrix organization; Metabolism	extracellular matrix protein; receptor	0.000283505	0.000283505	1
Endometriosis	Female Urogenital Diseases and Pregnancy Complications	1636	ACE	angiotensin I converting enzyme	Metabolism of proteins		0.0136974	0.0136974	6
Endometriosis	Female Urogenital Diseases and Pregnancy Complications	1645	AKR1C1	aldo-keto reductase family 1, member C1	Signal Transduction; Metabolism	oxidoreductase	0.210284	0.210284	2
Endometriosis	Female Urogenital Diseases and Pregnancy Complications	1646	AKR1C2	aldo-keto reductase family 1, member C2	Metabolism	oxidoreductase	0.210284	0.210284	2
Endometriosis	Female Urogenital Diseases and Pregnancy Complications	1655	DDX5	DEAD (Asp-Glu-Ala-Asp) box helicase 5		nucleic acid binding	0.21	0.21	1
Endometriosis	Female Urogenital Diseases and Pregnancy Complications	1675	CFD	complement factor D (adipsin)	Hemostasis; Immune System	calcium-binding protein; hydrolase; protease	0.21	0.21	1
Endometriosis	Female Urogenital Diseases and Pregnancy Complications	1728	NQO1	NAD(P)H dehydrogenase, quinone 1	Metabolism		0.000283505	0.000283505	1
Endometriosis	Female Urogenital Diseases and Pregnancy Complications	1734	DIO2	deiodinase, iodothyronine, type II			0.21	0.21	1
Endometriosis	Female Urogenital Diseases and Pregnancy Complications	1786	DNMT1	DNA (cytosine-5-)-methyltransferase 1	Gene Expression		0.00280608	0.00280608	2
Endometriosis	Female Urogenital Diseases and Pregnancy Complications	1788	DNMT3A	DNA (cytosine-5-)-methyltransferase 3 alpha	Chromatin organization; Gene Expression		0.00308959	0.00308959	3
Endometriosis	Female Urogenital Diseases and Pregnancy Complications	1789	DNMT3B	DNA (cytosine-5-)-methyltransferase 3 beta	Gene Expression		0.00252258	0.00252258	1
Endometriosis	Female Urogenital Diseases and Pregnancy Complications	1803	DPP4	dipeptidyl-peptidase 4	Metabolism of proteins	hydrolase; protease	0.000283505	0.000283505	1
Endometriosis	Female Urogenital Diseases and Pregnancy Complications	1813	DRD2	dopamine receptor D2	Signal Transduction	receptor	0.000567009	0.000567009	2
Endometriosis	Female Urogenital Diseases and Pregnancy Complications	1839	HBEGF	heparin-binding EGF-like growth factor	Immune System; Signal Transduction	signaling molecule	0.21	0.21	1
Endometriosis	Female Urogenital Diseases and Pregnancy Complications	1843	DUSP1	dual specificity phosphatase 1		enzyme modulator; hydrolase; phosphatase	0.21	0.21	1
Endometriosis	Female Urogenital Diseases and Pregnancy Complications	1844	DUSP2	dual specificity phosphatase 2		enzyme modulator; hydrolase; phosphatase	0.000283505	0.000283505	1
Endometriosis	Female Urogenital Diseases and Pregnancy Complications	1890	TYMP	thymidine phosphorylase	Metabolism	transferase	0.000567009	0.000567009	2
Endometriosis	Female Urogenital Diseases and Pregnancy Complications	1901	S1PR1	sphingosine-1-phosphate receptor 1	Signal Transduction	receptor	0.000283505	0.000283505	1
Endometriosis	Female Urogenital Diseases and Pregnancy Complications	1934	EEF1B2P2	eukaryotic translation elongation factor 1 beta 2 pseudogene 2			0.000850514	0.000850514	3
Endometriosis	Female Urogenital Diseases and Pregnancy Complications	1950	EGF	epidermal growth factor	Hemostasis; Immune System; Signal Transduction	extracellular matrix protein; receptor; signaling molecule	0.00113402	0.00113402	4
Endometriosis	Female Urogenital Diseases and Pregnancy Complications	1956	EGFR	epidermal growth factor receptor	Developmental Biology; Immune System; Signal Transduction		0.217108	0.217108	9
Endometriosis	Female Urogenital Diseases and Pregnancy Complications	1978	EIF4EBP1	eukaryotic translation initiation factor 4E binding protein 1	Metabolism of proteins; Gene Expression; Signal Transduction	nucleic acid binding	0.000283505	0.000283505	1
Endometriosis	Female Urogenital Diseases and Pregnancy Complications	1994	ELAVL1	ELAV like RNA binding protein 1		nucleic acid binding; transcription factor	0.21	0.21	1
Endometriosis	Female Urogenital Diseases and Pregnancy Complications	2018	EMX2	empty spiracles homeobox 2			0.00540665	0.00540665	2
Endometriosis	Female Urogenital Diseases and Pregnancy Complications	2023	ENO1	enolase 1, (alpha)	Metabolism	lyase	0.000283505	0.000283505	1
Endometriosis	Female Urogenital Diseases and Pregnancy Complications	2048	EPHB2	EPH receptor B2	Developmental Biology		0.000567009	0.000567009	2
Endometriosis	Female Urogenital Diseases and Pregnancy Complications	2052	EPHX1	epoxide hydrolase 1, microsomal (xenobiotic)			0.00231707	0.00231707	1
Endometriosis	Female Urogenital Diseases and Pregnancy Complications	2056	EPO	erythropoietin	Cellular responses to stress	signaling molecule	0.00252258	0.00252258	1
Endometriosis	Female Urogenital Diseases and Pregnancy Complications	2057	EPOR	erythropoietin receptor		receptor	0.00252258	0.00252258	1
Endometriosis	Female Urogenital Diseases and Pregnancy Complications	2063	NR2F6	nuclear receptor subfamily 2, group F, member 6	Gene Expression	nucleic acid binding; receptor; transcription factor	0.21	0.21	1
Endometriosis	Female Urogenital Diseases and Pregnancy Complications	2064	ERBB2	erb-b2 receptor tyrosine kinase 2	Developmental Biology; Immune System; Signal Transduction		0.000567009	0.000567009	2
Endometriosis	Female Urogenital Diseases and Pregnancy Complications	2068	ERCC2	excision repair cross-complementation group 2	DNA Repair; Gene Expression; Metabolism	nucleic acid binding	0.00231707	0.00231707	1
Endometriosis	Female Urogenital Diseases and Pregnancy Complications	2073	ERCC5	excision repair cross-complementation group 5	DNA Repair	hydrolase; nucleic acid binding	0.00260057	0.00260057	1
Endometriosis	Female Urogenital Diseases and Pregnancy Complications	2099	ESR1	estrogen receptor 1	Signal Transduction; Gene Expression	nucleic acid binding; receptor; transcription factor	0.0617702	0.0617702	46
Endometriosis	Female Urogenital Diseases and Pregnancy Complications	2100	ESR2	estrogen receptor 2 (ER beta)	Gene Expression	nucleic acid binding; receptor; transcription factor	0.236906	0.236906	21
Endometriosis	Female Urogenital Diseases and Pregnancy Complications	2113	ETS1	v-ets avian erythroblastosis virus E26 oncogene homolog 1	Cellular responses to stress	nucleic acid binding; signaling molecule; transcription factor	0.00252258	0.00252258	1
Endometriosis	Female Urogenital Diseases and Pregnancy Complications	2147	F2	coagulation factor II (thrombin)	Hemostasis; Metabolism of proteins; Signal Transduction	hydrolase; protease	0.00252258	0.00252258	1
Endometriosis	Female Urogenital Diseases and Pregnancy Complications	2149	F2R	coagulation factor II (thrombin) receptor	Hemostasis; Signal Transduction	receptor	0.00280608	0.00280608	1
Endometriosis	Female Urogenital Diseases and Pregnancy Complications	2150	F2RL1	coagulation factor II (thrombin) receptor-like 1	Signal Transduction	receptor	0.000283505	0.000283505	1
Endometriosis	Female Urogenital Diseases and Pregnancy Complications	2152	F3	coagulation factor III (thromboplastin, tissue factor)	Hemostasis	defense/immunity protein; receptor	0.000283505	0.000283505	1
Endometriosis	Female Urogenital Diseases and Pregnancy Complications	2192	FBLN1	fibulin 1	Extracellular matrix organization		0.21	0.21	1
Endometriosis	Female Urogenital Diseases and Pregnancy Complications	2200	FBN1	fibrillin 1	Extracellular matrix organization	calcium-binding protein; cell adhesion molecule; extracellular matrix protein; signaling molecule	0.21	0.21	1
Endometriosis	Female Urogenital Diseases and Pregnancy Complications	2246	FGF1	fibroblast growth factor 1 (acidic)	Immune System; Signal Transduction	signaling molecule	0.00512315	0.00512315	2
Endometriosis	Female Urogenital Diseases and Pregnancy Complications	2247	FGF2	fibroblast growth factor 2 (basic)	Developmental Biology; Immune System; Extracellular matrix organization; Signal Transduction	signaling molecule	0.000850514	0.000850514	3
Endometriosis	Female Urogenital Diseases and Pregnancy Complications	2254	FGF9	fibroblast growth factor 9	Immune System; Signal Transduction	signaling molecule	0.000283505	0.000283505	1
Endometriosis	Female Urogenital Diseases and Pregnancy Complications	2258	FGF13	fibroblast growth factor 13		signaling molecule	0.000283505	0.000283505	1
Endometriosis	Female Urogenital Diseases and Pregnancy Complications	2263	FGFR2	fibroblast growth factor receptor 2	Immune System; Signal Transduction		0.00308959	0.00308959	3
Endometriosis	Female Urogenital Diseases and Pregnancy Complications	2288	FKBP4	FK506 binding protein 4, 59kDa		calcium-binding protein; chaperone; isomerase	0.000283505	0.000283505	1
Endometriosis	Female Urogenital Diseases and Pregnancy Complications	2289	FKBP5	FK506 binding protein 5		calcium-binding protein; chaperone; isomerase	0.21	0.21	1
Endometriosis	Female Urogenital Diseases and Pregnancy Complications	2308	FOXO1	forkhead box O1	Developmental Biology; Immune System; Signal Transduction	nucleic acid binding; transcription factor	0.000567009	0.000567009	2
Endometriosis	Female Urogenital Diseases and Pregnancy Complications	2327	FMO2	flavin containing monooxygenase 2 (non-functional)		oxidoreductase	0.21	0.21	1
Endometriosis	Female Urogenital Diseases and Pregnancy Complications	2335	FN1	fibronectin 1		signaling molecule	0.000567009	0.000567009	2
Endometriosis	Female Urogenital Diseases and Pregnancy Complications	2353	FOS	FBJ murine osteosarcoma viral oncogene homolog		nucleic acid binding; transcription factor	0.212806	0.212806	3
Endometriosis	Female Urogenital Diseases and Pregnancy Complications	2358	FPR2	formyl peptide receptor 2		receptor	0.000567009	0.000567009	2
Endometriosis	Female Urogenital Diseases and Pregnancy Complications	2475	MTOR	mechanistic target of rapamycin (serine/threonine kinase)	Immune System; Cellular responses to stress; Signal Transduction	kinase; nucleic acid binding; transferase	0.00252258	0.00252258	1
Endometriosis	Female Urogenital Diseases and Pregnancy Complications	2492	FSHR	follicle stimulating hormone receptor	Signal Transduction	extracellular matrix protein; receptor	0.00345109	0.00345109	4
Endometriosis	Female Urogenital Diseases and Pregnancy Complications	2516	NR5A1	nuclear receptor subfamily 5, group A, member 1	Developmental Biology; Gene Expression	nucleic acid binding; receptor; transcription factor	0.214224	0.214224	6
Endometriosis	Female Urogenital Diseases and Pregnancy Complications	2592	GALT	galactose-1-phosphate uridylyltransferase	Metabolism	transferase	0.00921924	0.00921924	10
Endometriosis	Female Urogenital Diseases and Pregnancy Complications	2624	GATA2	GATA binding protein 2	Hemostasis	nucleic acid binding; transcription factor	0.000283505	0.000283505	1
Endometriosis	Female Urogenital Diseases and Pregnancy Complications	2627	GATA6	GATA binding protein 6		nucleic acid binding; transcription factor	0.000283505	0.000283505	1
Endometriosis	Female Urogenital Diseases and Pregnancy Complications	2638	GC	group-specific component (vitamin D binding protein)	Metabolism		0.00308959	0.00308959	2
Endometriosis	Female Urogenital Diseases and Pregnancy Complications	2688	GH1	growth hormone 1	Signal Transduction; Metabolism of proteins; Immune System	signaling molecule	0.00280608	0.00280608	2
Endometriosis	Female Urogenital Diseases and Pregnancy Complications	2691	GHRH	growth hormone releasing hormone	Signal Transduction	signaling molecule	0.000567009	0.000567009	2
Endometriosis	Female Urogenital Diseases and Pregnancy Complications	2692	GHRHR	growth hormone releasing hormone receptor	Signal Transduction	defense/immunity protein; receptor	0.000283505	0.000283505	1
Endometriosis	Female Urogenital Diseases and Pregnancy Complications	2697	GJA1	gap junction protein, alpha 1, 43kDa	Membrane Trafficking	cell junction protein	0.000283505	0.000283505	1
Endometriosis	Female Urogenital Diseases and Pregnancy Complications	2796	GNRH1	gonadotropin-releasing hormone 1 (luteinizing-releasing hormone)	Signal Transduction	signaling molecule	0.00231707	0.00231707	1
Endometriosis	Female Urogenital Diseases and Pregnancy Complications	2798	GNRHR	gonadotropin-releasing hormone receptor	Signal Transduction	receptor	0.000283505	0.000283505	1
Endometriosis	Female Urogenital Diseases and Pregnancy Complications	2833	CXCR3	chemokine (C-X-C motif) receptor 3		receptor	0.000283505	0.000283505	1
Endometriosis	Female Urogenital Diseases and Pregnancy Complications	2837	UTS2R	urotensin 2 receptor		receptor	0.00113402	0.00113402	4
Endometriosis	Female Urogenital Diseases and Pregnancy Complications	2852	GPER1	G protein-coupled estrogen receptor 1		receptor	0.000567009	0.000567009	2
Endometriosis	Female Urogenital Diseases and Pregnancy Complications	2878	GPX3	glutathione peroxidase 3 (plasma)	Cellular responses to stress	oxidoreductase	0.21	0.21	2
Endometriosis	Female Urogenital Diseases and Pregnancy Complications	2908	NR3C1	nuclear receptor subfamily 3, group C, member 1 (glucocorticoid receptor)	Circadian Clock; Gene Expression	nucleic acid binding; receptor; transcription factor	0.210284	0.210284	2
Endometriosis	Female Urogenital Diseases and Pregnancy Complications	2919	CXCL1	chemokine (C-X-C motif) ligand 1 (melanoma growth stimulating activity, alpha)	Signal Transduction	signaling molecule	0.00252258	0.00252258	1
Endometriosis	Female Urogenital Diseases and Pregnancy Complications	2923	PDIA3	protein disulfide isomerase family A, member 3	Immune System; Metabolism of proteins	isomerase	0.000283505	0.000283505	1
Endometriosis	Female Urogenital Diseases and Pregnancy Complications	2944	GSTM1	glutathione S-transferase mu 1	Metabolism		0.0411986	0.0411986	25
Endometriosis	Female Urogenital Diseases and Pregnancy Complications	2946	GSTM2	glutathione S-transferase mu 2 (muscle)	Metabolism		0.00198453	0.00198453	7
Endometriosis	Female Urogenital Diseases and Pregnancy Complications	2950	GSTP1	glutathione S-transferase pi 1	Cellular responses to stress; Metabolism		0.00800723	0.00800723	3
Endometriosis	Female Urogenital Diseases and Pregnancy Complications	2952	GSTT1	glutathione S-transferase theta 1	Metabolism	cytoskeletal protein; isomerase; nucleic acid binding; oxidoreductase; signaling molecule; transferase	0.034502	0.034502	16
Endometriosis	Female Urogenital Diseases and Pregnancy Complications	2956	MSH6	mutS homolog 6	DNA Repair	nucleic acid binding	0.000283505	0.000283505	1
Endometriosis	Female Urogenital Diseases and Pregnancy Complications	2984	GUCY2C	guanylate cyclase 2C		lyase	0.000283505	0.000283505	1
Endometriosis	Female Urogenital Diseases and Pregnancy Complications	3065	HDAC1	histone deacetylase 1	Hemostasis; Chromatin organization; Gene Expression; Cell Cycle; Signal Transduction	hydrolase; nucleic acid binding; oxidoreductase	0.210284	0.210284	2
Endometriosis	Female Urogenital Diseases and Pregnancy Complications	3066	HDAC2	histone deacetylase 2	Hemostasis; Chromatin organization; Gene Expression; Signal Transduction	hydrolase; nucleic acid binding; oxidoreductase	0.310284	0.310284	3
Endometriosis	Female Urogenital Diseases and Pregnancy Complications	3082	HGF	hepatocyte growth factor (hepapoietin A; scatter factor)	Hemostasis; Immune System	hydrolase; protease	0.00841824	0.00841824	5
Endometriosis	Female Urogenital Diseases and Pregnancy Complications	3098	HK1	hexokinase 1	Transmembrane transport of small molecules; Metabolism	kinase; transferase	0.000283505	0.000283505	1
Endometriosis	Female Urogenital Diseases and Pregnancy Complications	3105	HLA-A	major histocompatibility complex, class I, A	Immune System		0.00723471	0.00723471	4
Endometriosis	Female Urogenital Diseases and Pregnancy Complications	3106	HLA-B	major histocompatibility complex, class I, B	Immune System		0.00926827	0.00926827	4
Endometriosis	Female Urogenital Diseases and Pregnancy Complications	3107	HLA-C	major histocompatibility complex, class I, C	Immune System		0.00463414	0.00463414	2
Endometriosis	Female Urogenital Diseases and Pregnancy Complications	3115	HLA-DPB1	major histocompatibility complex, class II, DP beta 1	Immune System	defense/immunity protein	0.215201	0.215201	3
Endometriosis	Female Urogenital Diseases and Pregnancy Complications	3117	HLA-DQA1	major histocompatibility complex, class II, DQ alpha 1	Immune System	defense/immunity protein	0.00463414	0.00463414	2
Endometriosis	Female Urogenital Diseases and Pregnancy Complications	3119	HLA-DQB1	major histocompatibility complex, class II, DQ beta 1	Immune System	defense/immunity protein	0.00260057	0.00260057	1
Endometriosis	Female Urogenital Diseases and Pregnancy Complications	3120	HLA-DQB2	major histocompatibility complex, class II, DQ beta 2		defense/immunity protein	0.000283505	0.000283505	1
Endometriosis	Female Urogenital Diseases and Pregnancy Complications	3123	HLA-DRB1	major histocompatibility complex, class II, DR beta 1	Immune System		0.0178425	0.0178425	7
Endometriosis	Female Urogenital Diseases and Pregnancy Complications	3126	HLA-DRB4	major histocompatibility complex, class II, DR beta 4	Immune System	defense/immunity protein	0.000567009	0.000567009	2
Endometriosis	Female Urogenital Diseases and Pregnancy Complications	3135	HLA-G	major histocompatibility complex, class I, G		defense/immunity protein; receptor	0.00532866	0.00532866	3
Endometriosis	Female Urogenital Diseases and Pregnancy Complications	3159	HMGA1	high mobility group AT-hook 1	Cellular responses to stress	nucleic acid binding	0.000567009	0.000567009	2
Endometriosis	Female Urogenital Diseases and Pregnancy Complications	3164	NR4A1	nuclear receptor subfamily 4, group A, member 1	Immune System; Gene Expression; Signal Transduction	receptor; transcription factor	0.21	0.21	1
Endometriosis	Female Urogenital Diseases and Pregnancy Complications	3206	HOXA10	homeobox A10		nucleic acid binding; transcription factor	0.017872	0.017872	22
Endometriosis	Female Urogenital Diseases and Pregnancy Complications	3207	HOXA11	homeobox A11		nucleic acid binding; transcription factor	0.00113402	0.00113402	4
Endometriosis	Female Urogenital Diseases and Pregnancy Complications	3240	HP	haptoglobin	Binding and Uptake of Ligands by Scavenger Receptors	calcium-binding protein; defense/immunity protein; hydrolase; protease	0.00479061	0.00479061	9
Endometriosis	Female Urogenital Diseases and Pregnancy Complications	3248	HPGD	hydroxyprostaglandin dehydrogenase 15-(NAD)	Metabolism	oxidoreductase	0.000283505	0.000283505	1
Endometriosis	Female Urogenital Diseases and Pregnancy Complications	3283	HSD3B1	hydroxy-delta-5-steroid dehydrogenase, 3 beta- and steroid delta-isomerase 1	Metabolism	isomerase; lyase; oxidoreductase	0.000283505	0.000283505	1
Endometriosis	Female Urogenital Diseases and Pregnancy Complications	3284	HSD3B2	hydroxy-delta-5-steroid dehydrogenase, 3 beta- and steroid delta-isomerase 2		isomerase; lyase; oxidoreductase	0.000283505	0.000283505	1
Endometriosis	Female Urogenital Diseases and Pregnancy Complications	3291	HSD11B2	hydroxysteroid (11-beta) dehydrogenase 2		oxidoreductase	0.000567009	0.000567009	2
Endometriosis	Female Urogenital Diseases and Pregnancy Complications	3292	HSD17B1	hydroxysteroid (17-beta) dehydrogenase 1	Signal Transduction; Metabolism	oxidoreductase	0.221664	0.221664	8
Endometriosis	Female Urogenital Diseases and Pregnancy Complications	3294	HSD17B2	hydroxysteroid (17-beta) dehydrogenase 2		oxidoreductase	0.216179	0.216179	7
Endometriosis	Female Urogenital Diseases and Pregnancy Complications	3308	HSPA4	heat shock 70kDa protein 4		chaperone	0.000567009	0.000567009	2
Endometriosis	Female Urogenital Diseases and Pregnancy Complications	3371	TNC	tenascin C	Extracellular matrix organization	signaling molecule	0.212806	0.212806	2
Endometriosis	Female Urogenital Diseases and Pregnancy Complications	3383	ICAM1	intercellular adhesion molecule 1	Extracellular matrix organization; Immune System	cell adhesion molecule; signaling molecule	0.0215486	0.0215486	9
Endometriosis	Female Urogenital Diseases and Pregnancy Complications	3426	CFI	complement factor I	Immune System	calcium-binding protein; hydrolase; protease	0.00252258	0.00252258	1
Endometriosis	Female Urogenital Diseases and Pregnancy Complications	3434	IFIT1	interferon-induced protein with tetratricopeptide repeats 1	Immune System		0.21	0.21	1
Endometriosis	Female Urogenital Diseases and Pregnancy Complications	3458	IFNG	interferon, gamma	Immune System	signaling molecule	0.0110968	0.0110968	6
Endometriosis	Female Urogenital Diseases and Pregnancy Complications	3459	IFNGR1	interferon gamma receptor 1	Immune System	defense/immunity protein; receptor	0.21	0.21	1
Endometriosis	Female Urogenital Diseases and Pregnancy Complications	3479	IGF1	insulin-like growth factor 1 (somatomedin C)	Hemostasis; Metabolism of proteins; Signal Transduction	signaling molecule	0.213373	0.213373	5
Endometriosis	Female Urogenital Diseases and Pregnancy Complications	3484	IGFBP1	insulin-like growth factor binding protein 1	Metabolism of proteins		0.21394	0.21394	7
Endometriosis	Female Urogenital Diseases and Pregnancy Complications	3486	IGFBP3	insulin-like growth factor binding protein 3	Metabolism of proteins		0.00561216	0.00561216	3
Endometriosis	Female Urogenital Diseases and Pregnancy Complications	3489	IGFBP6	insulin-like growth factor binding protein 6			0.21	0.21	1
Endometriosis	Female Urogenital Diseases and Pregnancy Complications	3490	IGFBP7	insulin-like growth factor binding protein 7	Cellular responses to stress		0.00252258	0.00252258	1
Endometriosis	Female Urogenital Diseases and Pregnancy Complications	3491	CYR61	cysteine-rich, angiogenic inducer, 61		signaling molecule	0.00308959	0.00308959	2
Endometriosis	Female Urogenital Diseases and Pregnancy Complications	3516	RBPJ	recombination signal binding protein for immunoglobulin kappa J region	Developmental Biology; Gene Expression; Signal Transduction	nucleic acid binding; transcription factor	0.21	0.21	1
Endometriosis	Female Urogenital Diseases and Pregnancy Complications	3549	IHH	indian hedgehog	Signal Transduction		0.21	0.21	1
Endometriosis	Female Urogenital Diseases and Pregnancy Complications	3552	IL1A	interleukin 1, alpha	Cellular responses to stress; Immune System	signaling molecule	0.00937572	0.00937572	17
Endometriosis	Female Urogenital Diseases and Pregnancy Complications	3553	IL1B	interleukin 1, beta	Immune System	signaling molecule	0.0151439	0.0151439	21
Endometriosis	Female Urogenital Diseases and Pregnancy Complications	3554	IL1R1	interleukin 1 receptor, type I	Immune System	receptor	0.225575	0.225575	7
Endometriosis	Female Urogenital Diseases and Pregnancy Complications	3556	IL1RAP	interleukin 1 receptor accessory protein		receptor	0.000850514	0.000850514	3
Endometriosis	Female Urogenital Diseases and Pregnancy Complications	3557	IL1RN	interleukin 1 receptor antagonist		signaling molecule	0.00540665	0.00540665	4
Endometriosis	Female Urogenital Diseases and Pregnancy Complications	3560	IL2RB	interleukin 2 receptor, beta	Hemostasis; Immune System; Signal Transduction	receptor	0.00540665	0.00540665	2
Endometriosis	Female Urogenital Diseases and Pregnancy Complications	3565	IL4	interleukin 4		signaling molecule	0.0105298	0.0105298	4
Endometriosis	Female Urogenital Diseases and Pregnancy Complications	3569	IL6	interleukin 6	Developmental Biology; Immune System; Cellular responses to stress; Signal Transduction	signaling molecule	0.0309243	0.0309243	28
Endometriosis	Female Urogenital Diseases and Pregnancy Complications	3575	IL7R	interleukin 7 receptor	Immune System	receptor	0.21	0.21	1
Endometriosis	Female Urogenital Diseases and Pregnancy Complications	3576	CXCL8	chemokine (C-X-C motif) ligand 8	Metabolism of proteins; Cellular responses to stress; Signal Transduction	signaling molecule	0.0180485	0.0180485	16
Endometriosis	Female Urogenital Diseases and Pregnancy Complications	3577	CXCR1	chemokine (C-X-C motif) receptor 1	Signal Transduction	receptor	0.00280608	0.00280608	2
Endometriosis	Female Urogenital Diseases and Pregnancy Complications	3579	CXCR2	chemokine (C-X-C motif) receptor 2	Signal Transduction	receptor	0.00252258	0.00252258	1
Endometriosis	Female Urogenital Diseases and Pregnancy Complications	3586	IL10	interleukin 10		signaling molecule	0.0294283	0.0294283	13
Endometriosis	Female Urogenital Diseases and Pregnancy Complications	3589	IL11	interleukin 11			0.000283505	0.000283505	1
Endometriosis	Female Urogenital Diseases and Pregnancy Complications	3594	IL12RB1	interleukin 12 receptor, beta 1		defense/immunity protein; receptor; signaling molecule	0.000283505	0.000283505	1
Endometriosis	Female Urogenital Diseases and Pregnancy Complications	3596	IL13	interleukin 13		signaling molecule	0.000283505	0.000283505	1
Endometriosis	Female Urogenital Diseases and Pregnancy Complications	3600	IL15	interleukin 15		signaling molecule	0.212806	0.212806	3
Endometriosis	Female Urogenital Diseases and Pregnancy Complications	3603	IL16	interleukin 16		signaling molecule	0.00512315	0.00512315	2
Endometriosis	Female Urogenital Diseases and Pregnancy Complications	3605	IL17A	interleukin 17A		signaling molecule	0.00252258	0.00252258	1
Endometriosis	Female Urogenital Diseases and Pregnancy Complications	3606	IL18	interleukin 18	Immune System		0.00906325	0.00906325	7
Endometriosis	Female Urogenital Diseases and Pregnancy Complications	3613	IMPA2	inositol(myo)-1(or 4)-monophosphatase 2	Metabolism	hydrolase; phosphatase	0.21	0.21	1
Endometriosis	Female Urogenital Diseases and Pregnancy Complications	3620	IDO1	indoleamine 2,3-dioxygenase 1			0.210284	0.210284	2
Endometriosis	Female Urogenital Diseases and Pregnancy Complications	3623	INHA	inhibin, alpha	Metabolism of proteins	signaling molecule	0.000283505	0.000283505	1
Endometriosis	Female Urogenital Diseases and Pregnancy Complications	3624	INHBA	inhibin, beta A	Signal Transduction; Metabolism of proteins	signaling molecule	0.000283505	0.000283505	1
Endometriosis	Female Urogenital Diseases and Pregnancy Complications	3627	CXCL10	chemokine (C-X-C motif) ligand 10	Signal Transduction	signaling molecule	0.00280608	0.00280608	2
Endometriosis	Female Urogenital Diseases and Pregnancy Complications	3630	INS	insulin	Developmental Biology; Metabolism of proteins; Signal Transduction; Metabolism	signaling molecule	0.000850514	0.000850514	3
Endometriosis	Female Urogenital Diseases and Pregnancy Complications	3643	INSR	insulin receptor	Signal Transduction		0.000283505	0.000283505	1
Endometriosis	Female Urogenital Diseases and Pregnancy Complications	3663	IRF5	interferon regulatory factor 5	Immune System	nucleic acid binding; transcription factor	0.00231707	0.00231707	1
Endometriosis	Female Urogenital Diseases and Pregnancy Complications	3673	ITGA2	integrin, alpha 2 (CD49B, alpha 2 subunit of VLA-2 receptor)	Developmental Biology; Hemostasis; Extracellular matrix organization	cell adhesion molecule	0.21	0.21	1
Endometriosis	Female Urogenital Diseases and Pregnancy Complications	3678	ITGA5	integrin, alpha 5 (fibronectin receptor, alpha polypeptide)	Developmental Biology; Hemostasis; Extracellular matrix organization	cell adhesion molecule	0.000283505	0.000283505	1
Endometriosis	Female Urogenital Diseases and Pregnancy Complications	3685	ITGAV	integrin, alpha V	Developmental Biology; Hemostasis; Extracellular matrix organization; Immune System; Signal Transduction	cell adhesion molecule	0.00308959	0.00308959	3
Endometriosis	Female Urogenital Diseases and Pregnancy Complications	3688	ITGB1	integrin, beta 1 (fibronectin receptor, beta polypeptide, antigen CD29 includes MDF2, MSK12)	Developmental Biology; Hemostasis; Extracellular matrix organization; Immune System; Cell-Cell communication	cell adhesion molecule; extracellular matrix protein; receptor	0.21	0.21	1
Endometriosis	Female Urogenital Diseases and Pregnancy Complications	3690	ITGB3	integrin, beta 3 (platelet glycoprotein IIIa, antigen CD61)	Developmental Biology; Hemostasis; Extracellular matrix organization; Signal Transduction	cell adhesion molecule; extracellular matrix protein; receptor	0.00252258	0.00252258	1
Endometriosis	Female Urogenital Diseases and Pregnancy Complications	3696	ITGB8	integrin, beta 8	Extracellular matrix organization	cell adhesion molecule; extracellular matrix protein; receptor	0.21	0.21	1
Endometriosis	Female Urogenital Diseases and Pregnancy Complications	3716	JAK1	Janus kinase 1	Developmental Biology; Hemostasis; Immune System; Signal Transduction	kinase; transferase	0.000283505	0.000283505	1
Endometriosis	Female Urogenital Diseases and Pregnancy Complications	3732	CD82	CD82 molecule		cell adhesion molecule; receptor; signaling molecule	0.000283505	0.000283505	1
Endometriosis	Female Urogenital Diseases and Pregnancy Complications	3791	KDR	kinase insert domain receptor	Developmental Biology; Signal Transduction; Extracellular matrix organization		0.10309	0.10309	4
Endometriosis	Female Urogenital Diseases and Pregnancy Complications	3802	KIR2DL1	killer cell immunoglobulin-like receptor, two domains, long cytoplasmic tail, 1	Immune System		0.000283505	0.000283505	1
Endometriosis	Female Urogenital Diseases and Pregnancy Complications	3804	KIR2DL3	killer cell immunoglobulin-like receptor, two domains, long cytoplasmic tail, 3	Immune System	defense/immunity protein; receptor; signaling molecule	0.00280608	0.00280608	2
Endometriosis	Female Urogenital Diseases and Pregnancy Complications	3806	KIR2DS1	killer cell immunoglobulin-like receptor, two domains, short cytoplasmic tail, 1	Immune System		0.000567009	0.000567009	2
Endometriosis	Female Urogenital Diseases and Pregnancy Complications	3810	KIR2DS5	killer cell immunoglobulin-like receptor, two domains, short cytoplasmic tail, 5	Immune System		0.00260057	0.00260057	1
Endometriosis	Female Urogenital Diseases and Pregnancy Complications	3811	KIR3DL1	killer cell immunoglobulin-like receptor, three domains, long cytoplasmic tail, 1	Immune System	defense/immunity protein; receptor; signaling molecule	0.00252258	0.00252258	1
Endometriosis	Female Urogenital Diseases and Pregnancy Complications	3813	KIR3DS1	killer cell immunoglobulin-like receptor, three domains, short cytoplasmic tail, 1	Immune System		0.00231707	0.00231707	1
Endometriosis	Female Urogenital Diseases and Pregnancy Complications	3821	KLRC1	killer cell lectin-like receptor subfamily C, member 1	Immune System	defense/immunity protein; receptor; signaling molecule	0.000283505	0.000283505	1
Endometriosis	Female Urogenital Diseases and Pregnancy Complications	3824	KLRD1	killer cell lectin-like receptor subfamily D, member 1	Immune System	defense/immunity protein; receptor; signaling molecule	0.000283505	0.000283505	1
Endometriosis	Female Urogenital Diseases and Pregnancy Complications	3845	KRAS	Kirsten rat sarcoma viral oncogene homolog	Developmental Biology; Hemostasis; Immune System; Signal Transduction	enzyme modulator	0.218291	0.218291	7
Endometriosis	Female Urogenital Diseases and Pregnancy Complications	3897	L1CAM	L1 cell adhesion molecule	Developmental Biology; Hemostasis	cell adhesion molecule; defense/immunity protein; hydrolase; phosphatase; receptor	0.00252258	0.00252258	1
Endometriosis	Female Urogenital Diseases and Pregnancy Complications	3912	LAMB1	laminin, beta 1	Developmental Biology; Extracellular matrix organization	extracellular matrix protein; receptor	0.21	0.21	1
Endometriosis	Female Urogenital Diseases and Pregnancy Complications	3952	LEP	leptin	Developmental Biology; Signal Transduction; Metabolism of proteins	signaling molecule	0.0112243	0.0112243	7
Endometriosis	Female Urogenital Diseases and Pregnancy Complications	3953	LEPR	leptin receptor	Signal Transduction	defense/immunity protein; receptor; signaling molecule	0.00337309	0.00337309	3
Endometriosis	Female Urogenital Diseases and Pregnancy Complications	3960	LGALS4	lectin, galactoside-binding, soluble, 4		cell adhesion molecule; signaling molecule	0.000283505	0.000283505	1
Endometriosis	Female Urogenital Diseases and Pregnancy Complications	3972	LHB	luteinizing hormone beta polypeptide	Metabolism of proteins; Signal Transduction; Metabolism	signaling molecule	0.00512315	0.00512315	2
Endometriosis	Female Urogenital Diseases and Pregnancy Complications	3976	LIF	leukemia inhibitory factor		signaling molecule	0.00576815	0.00576815	4
Endometriosis	Female Urogenital Diseases and Pregnancy Complications	4049	LTA	lymphotoxin alpha		signaling molecule	0.00491764	0.00491764	3
Endometriosis	Female Urogenital Diseases and Pregnancy Complications	4057	LTF	lactotransferrin		hydrolase; protease; transfer/carrier protein	0.212523	0.212523	2
Endometriosis	Female Urogenital Diseases and Pregnancy Complications	4067	LYN	LYN proto-oncogene, Src family tyrosine kinase	Developmental Biology; Hemostasis; Immune System; Signal Transduction	kinase; transferase	0.1	0.1	1
Endometriosis	Female Urogenital Diseases and Pregnancy Complications	4070	TACSTD2	tumor-associated calcium signal transducer 2		receptor	0.21	0.21	1
Endometriosis	Female Urogenital Diseases and Pregnancy Complications	4077	NBR1	neighbor of BRCA1 gene 1			0.00198453	0.00198453	7
Endometriosis	Female Urogenital Diseases and Pregnancy Complications	4128	MAOA	monoamine oxidase A	Neuronal System; Metabolism	nucleic acid binding; oxidoreductase; transferase	0.21	0.21	1
Endometriosis	Female Urogenital Diseases and Pregnancy Complications	4129	MAOB	monoamine oxidase B	Metabolism	nucleic acid binding; oxidoreductase; transferase	0.21	0.21	1
Endometriosis	Female Urogenital Diseases and Pregnancy Complications	4192	MDK	midkine (neurite growth-promoting factor 2)	Signal Transduction	signaling molecule	0.00308959	0.00308959	2
Endometriosis	Female Urogenital Diseases and Pregnancy Complications	4233	MET	MET proto-oncogene, receptor tyrosine kinase	Developmental Biology		0.000283505	0.000283505	1
Endometriosis	Female Urogenital Diseases and Pregnancy Complications	4254	KITLG	KIT ligand		cell adhesion molecule; signaling molecule	0.000283505	0.000283505	1
Endometriosis	Female Urogenital Diseases and Pregnancy Complications	4282	MIF	macrophage migration inhibitory factor (glycosylation-inhibiting factor)			0.00646268	0.00646268	7
Endometriosis	Female Urogenital Diseases and Pregnancy Complications	4292	MLH1	mutL homolog 1	Cell Cycle; DNA Repair	nucleic acid binding	0.000283505	0.000283505	1
Endometriosis	Female Urogenital Diseases and Pregnancy Complications	4306	NR3C2	nuclear receptor subfamily 3, group C, member 2	Gene Expression	nucleic acid binding; receptor; transcription factor	0.21	0.21	1
Endometriosis	Female Urogenital Diseases and Pregnancy Complications	4312	MMP1	matrix metallopeptidase 1 (interstitial collagenase)	Hemostasis; Metabolism of proteins; Extracellular matrix organization	extracellular matrix protein; hydrolase; protease	0.0139809	0.0139809	9
Endometriosis	Female Urogenital Diseases and Pregnancy Complications	4313	MMP2	matrix metallopeptidase 2 (gelatinase A, 72kDa gelatinase, 72kDa type IV collagenase)	Developmental Biology; Metabolism of proteins; Extracellular matrix organization	extracellular matrix protein; hydrolase; protease	0.132929	0.132929	18
Endometriosis	Female Urogenital Diseases and Pregnancy Complications	4314	MMP3	matrix metallopeptidase 3 (stromelysin 1, progelatinase)	Signal Transduction; Extracellular matrix organization	extracellular matrix protein; hydrolase; protease	0.01797	0.01797	9
Endometriosis	Female Urogenital Diseases and Pregnancy Complications	4316	MMP7	matrix metallopeptidase 7 (matrilysin, uterine)	Extracellular matrix organization	extracellular matrix protein; hydrolase; protease	0.00512315	0.00512315	3
Endometriosis	Female Urogenital Diseases and Pregnancy Complications	4318	MMP9	matrix metallopeptidase 9 (gelatinase B, 92kDa gelatinase, 92kDa type IV collagenase)	Developmental Biology; Signal Transduction; Extracellular matrix organization	extracellular matrix protein; hydrolase; protease	0.122888	0.122888	16
Endometriosis	Female Urogenital Diseases and Pregnancy Complications	4321	MMP12	matrix metallopeptidase 12 (macrophage elastase)	Extracellular matrix organization		0.00512315	0.00512315	1
Endometriosis	Female Urogenital Diseases and Pregnancy Complications	4322	MMP13	matrix metallopeptidase 13 (collagenase 3)	Extracellular matrix organization	extracellular matrix protein; hydrolase; protease	0.00512315	0.00512315	1
Endometriosis	Female Urogenital Diseases and Pregnancy Complications	4323	MMP14	matrix metallopeptidase 14 (membrane-inserted)	Extracellular matrix organization	extracellular matrix protein; hydrolase; protease	0.00532866	0.00532866	2
Endometriosis	Female Urogenital Diseases and Pregnancy Complications	4353	MPO	myeloperoxidase		oxidoreductase	0.000283505	0.000283505	1
Endometriosis	Female Urogenital Diseases and Pregnancy Complications	4360	MRC1	mannose receptor, C type 1	Immune System	receptor	0.000567009	0.000567009	2
Endometriosis	Female Urogenital Diseases and Pregnancy Complications	4440	MSI1	musashi RNA-binding protein 1		nucleic acid binding	0.000283505	0.000283505	1
Endometriosis	Female Urogenital Diseases and Pregnancy Complications	4477	MSMB	microseminoprotein, beta-		signaling molecule	0.000283505	0.000283505	1
Endometriosis	Female Urogenital Diseases and Pregnancy Complications	4485	MST1	macrophage stimulating 1 (hepatocyte growth factor-like)		hydrolase; protease	0.00280608	0.00280608	1
Endometriosis	Female Urogenital Diseases and Pregnancy Complications	4486	MST1R	macrophage stimulating 1 receptor (c-met-related tyrosine kinase)			0.00280608	0.00280608	1
Endometriosis	Female Urogenital Diseases and Pregnancy Complications	4513	COX2	cytochrome c oxidase subunit II	Transmembrane transport of small molecules; Metabolism	oxidoreductase	0.00311855	0.00311855	11
Endometriosis	Female Urogenital Diseases and Pregnancy Complications	4582	MUC1	mucin 1, cell surface associated	Metabolism of proteins		0.000850514	0.000850514	3
Endometriosis	Female Urogenital Diseases and Pregnancy Complications	4585	MUC4	mucin 4, cell surface associated	Metabolism of proteins		0.000283505	0.000283505	1
Endometriosis	Female Urogenital Diseases and Pregnancy Complications	4684	NCAM1	neural cell adhesion molecule 1	Developmental Biology; Extracellular matrix organization; Immune System	cell adhesion molecule; defense/immunity protein; hydrolase; phosphatase; receptor	0.000283505	0.000283505	1
Endometriosis	Female Urogenital Diseases and Pregnancy Complications	4741	NEFM	neurofilament, medium polypeptide		cytoskeletal protein; structural protein	0.21	0.21	1
Endometriosis	Female Urogenital Diseases and Pregnancy Complications	4790	NFKB1	nuclear factor of kappa light polypeptide gene enhancer in B-cells 1	Developmental Biology; Immune System; Cellular responses to stress; Signal Transduction	transcription factor	0.00316758	0.00316758	3
Endometriosis	Female Urogenital Diseases and Pregnancy Complications	4830	NME1	NME/NM23 nucleoside diphosphate kinase 1	Metabolism		0.000850514	0.000850514	3
Endometriosis	Female Urogenital Diseases and Pregnancy Complications	4842	NOS1	nitric oxide synthase 1 (neuronal)	Hemostasis	calcium-binding protein; oxidoreductase	0.000567009	0.000567009	2
Endometriosis	Female Urogenital Diseases and Pregnancy Complications	4843	NOS2	nitric oxide synthase 2, inducible	Hemostasis	calcium-binding protein; oxidoreductase	0.000567009	0.000567009	2
Endometriosis	Female Urogenital Diseases and Pregnancy Complications	4846	NOS3	nitric oxide synthase 3 (endothelial cell)	Hemostasis; Signal Transduction; Metabolism	calcium-binding protein; oxidoreductase	0.0133359	0.0133359	6
Endometriosis	Female Urogenital Diseases and Pregnancy Complications	4908	NTF3	neurotrophin 3		signaling molecule	0.000283505	0.000283505	1
Endometriosis	Female Urogenital Diseases and Pregnancy Complications	4909	NTF4	neurotrophin 4		signaling molecule	0.000283505	0.000283505	1
Endometriosis	Female Urogenital Diseases and Pregnancy Complications	4914	NTRK1	neurotrophic tyrosine kinase, receptor, type 1	Signal Transduction		0.000283505	0.000283505	1
Endometriosis	Female Urogenital Diseases and Pregnancy Complications	4915	NTRK2	neurotrophic tyrosine kinase, receptor, type 2	Signal Transduction		0.00308959	0.00308959	2
Endometriosis	Female Urogenital Diseases and Pregnancy Complications	4916	NTRK3	neurotrophic tyrosine kinase, receptor, type 3			0.21	0.21	1
Endometriosis	Female Urogenital Diseases and Pregnancy Complications	4968	OGG1	8-oxoguanine DNA glycosylase	DNA Repair	nucleic acid binding	0.00345109	0.00345109	4
Endometriosis	Female Urogenital Diseases and Pregnancy Complications	4982	TNFRSF11B	tumor necrosis factor receptor superfamily, member 11b		receptor	0.00337309	0.00337309	3
Endometriosis	Female Urogenital Diseases and Pregnancy Complications	4988	OPRM1	opioid receptor, mu 1	Signal Transduction	receptor	0.000283505	0.000283505	1
Endometriosis	Female Urogenital Diseases and Pregnancy Complications	5024	P2RX3	purinergic receptor P2X, ligand gated ion channel, 3		receptor; transporter	0.000283505	0.000283505	1
Endometriosis	Female Urogenital Diseases and Pregnancy Complications	5047	PAEP	progestagen-associated endometrial protein		isomerase; transfer/carrier protein	0.0036566	0.0036566	5
Endometriosis	Female Urogenital Diseases and Pregnancy Complications	5054	SERPINE1	serpin peptidase inhibitor, clade E (nexin, plasminogen activator inhibitor type 1), member 1	Hemostasis; Extracellular matrix organization; Gene Expression; Circadian Clock; Signal Transduction	enzyme modulator	0.0114583	0.0114583	7
Endometriosis	Female Urogenital Diseases and Pregnancy Complications	5058	PAK1	p21 protein (Cdc42/Rac)-activated kinase 1	Developmental Biology; Immune System; Cell-Cell communication; Signal Transduction		0.000567009	0.000567009	2
Endometriosis	Female Urogenital Diseases and Pregnancy Complications	5069	PAPPA	pregnancy-associated plasma protein A, pappalysin 1	Metabolism of proteins	cell adhesion molecule; defense/immunity protein; hydrolase; protease; receptor; transfer/carrier protein	0.210284	0.210284	2
Endometriosis	Female Urogenital Diseases and Pregnancy Complications	5076	PAX2	paired box 2		nucleic acid binding; transcription factor	0.210284	0.210284	1
Endometriosis	Female Urogenital Diseases and Pregnancy Complications	5079	PAX5	paired box 5		nucleic acid binding; transcription factor	0.000283505	0.000283505	1
Endometriosis	Female Urogenital Diseases and Pregnancy Complications	5091	PC	pyruvate carboxylase	Metabolism	ligase	0.000283505	0.000283505	1
Endometriosis	Female Urogenital Diseases and Pregnancy Complications	5111	PCNA	proliferating cell nuclear antigen	DNA Repair; Cell Cycle	nucleic acid binding	0.00113402	0.00113402	4
Endometriosis	Female Urogenital Diseases and Pregnancy Complications	5154	PDGFA	platelet-derived growth factor alpha polypeptide	Signal Transduction; Extracellular matrix organization; Hemostasis; Immune System	signaling molecule	0.00252258	0.00252258	1
Endometriosis	Female Urogenital Diseases and Pregnancy Complications	5156	PDGFRA	platelet-derived growth factor receptor, alpha polypeptide	Immune System; Signal Transduction		0.000283505	0.000283505	1
Endometriosis	Female Urogenital Diseases and Pregnancy Complications	5167	ENPP1	ectonucleotide pyrophosphatase/phosphodiesterase 1	Metabolism	hydrolase; phosphatase	0.21	0.21	1
Endometriosis	Female Urogenital Diseases and Pregnancy Complications	5176	SERPINF1	serpin peptidase inhibitor, clade F (alpha-2 antiplasmin, pigment epithelium derived factor), member 1		enzyme modulator	0.100567	0.100567	2
Endometriosis	Female Urogenital Diseases and Pregnancy Complications	5228	PGF	placental growth factor	Signal Transduction	signaling molecule	0.00252258	0.00252258	1
Endometriosis	Female Urogenital Diseases and Pregnancy Complications	5241	PGR	progesterone receptor	Signal Transduction; Gene Expression	nucleic acid binding; receptor; transcription factor	0.356195	0.356195	43
Endometriosis	Female Urogenital Diseases and Pregnancy Complications	5290	PIK3CA	phosphatidylinositol-4,5-bisphosphate 3-kinase, catalytic subunit alpha	Hemostasis; Immune System; Cell-Cell communication; Metabolism; Signal Transduction	kinase; transferase	0.0045851	0.0045851	9
Endometriosis	Female Urogenital Diseases and Pregnancy Complications	5291	PIK3CB	phosphatidylinositol-4,5-bisphosphate 3-kinase, catalytic subunit beta	Hemostasis; Immune System; Cell-Cell communication; Metabolism; Signal Transduction	kinase; transferase	0.00113402	0.00113402	4
Endometriosis	Female Urogenital Diseases and Pregnancy Complications	5293	PIK3CD	phosphatidylinositol-4,5-bisphosphate 3-kinase, catalytic subunit delta	Hemostasis; Immune System; Metabolism; Signal Transduction	kinase; transferase	0.00113402	0.00113402	4
Endometriosis	Female Urogenital Diseases and Pregnancy Complications	5294	PIK3CG	phosphatidylinositol-4,5-bisphosphate 3-kinase, catalytic subunit gamma	Hemostasis; Signal Transduction; Metabolism	kinase; transferase	0.00113402	0.00113402	4
Endometriosis	Female Urogenital Diseases and Pregnancy Complications	5328	PLAU	plasminogen activator, urokinase	Hemostasis	hydrolase; protease	0.00813474	0.00813474	4
Endometriosis	Female Urogenital Diseases and Pregnancy Complications	5332	PLCB4	phospholipase C, beta 4	Signal Transduction; Metabolism	calcium-binding protein; enzyme modulator; hydrolase; signaling molecule	0.000283505	0.000283505	1
Endometriosis	Female Urogenital Diseases and Pregnancy Complications	5340	PLG	plasminogen	Hemostasis; Extracellular matrix organization; Metabolism of proteins; Signal Transduction; Transmembrane transport of small ...	hydrolase; protease	0.00345109	0.00345109	5
Endometriosis	Female Urogenital Diseases and Pregnancy Complications	5347	PLK1	polo-like kinase 1	Organelle biogenesis and maintenance; Cell Cycle		0.000283505	0.000283505	1
Endometriosis	Female Urogenital Diseases and Pregnancy Complications	5424	POLD1	polymerase (DNA directed), delta 1, catalytic subunit	DNA Repair; Cell Cycle; Metabolism	nucleic acid binding	0.000283505	0.000283505	1
Endometriosis	Female Urogenital Diseases and Pregnancy Complications	5444	PON1	paraoxonase 1			0.00252258	0.00252258	1
Endometriosis	Female Urogenital Diseases and Pregnancy Complications	5460	POU5F1	POU class 5 homeobox 1		transcription factor	0.000283505	0.000283505	1
Endometriosis	Female Urogenital Diseases and Pregnancy Complications	5465	PPARA	peroxisome proliferator-activated receptor alpha		nucleic acid binding; receptor; transcription factor	0.000567009	0.000567009	2
Endometriosis	Female Urogenital Diseases and Pregnancy Complications	5468	PPARG	peroxisome proliferator-activated receptor gamma	Developmental Biology; Gene Expression; Metabolism	nucleic acid binding; receptor; transcription factor	0.0106078	0.0106078	4
Endometriosis	Female Urogenital Diseases and Pregnancy Complications	5469	MED1	mediator complex subunit 1	Organelle biogenesis and maintenance; Developmental Biology; Gene Expression; Circadian Clock; Transmembrane transport of sma...		0.21	0.21	1
Endometriosis	Female Urogenital Diseases and Pregnancy Complications	5530	PPP3CA	protein phosphatase 3, catalytic subunit, alpha isozyme	Signal Transduction; Immune System	calcium-binding protein; hydrolase; phosphatase	0.000283505	0.000283505	1
Endometriosis	Female Urogenital Diseases and Pregnancy Complications	5541	PR@	proline-rich protein gene cluster			0.000283505	0.000283505	1
Endometriosis	Female Urogenital Diseases and Pregnancy Complications	5551	PRF1	perforin 1 (pore forming protein)		cell adhesion molecule; defense/immunity protein; hydrolase; protease; receptor; transfer/carrier protein	0.000850514	0.000850514	3
Endometriosis	Female Urogenital Diseases and Pregnancy Complications	5594	MAPK1	mitogen-activated protein kinase 1	Developmental Biology; Hemostasis; Immune System; Neuronal System; Cellular responses to stress; Signal Transduction; Cell Cycle	kinase; transferase	0.00337309	0.00337309	4
Endometriosis	Female Urogenital Diseases and Pregnancy Complications	5595	MAPK3	mitogen-activated protein kinase 3	Developmental Biology; Hemostasis; Immune System; Gene Expression; Cellular responses to stress; Signal Transduction; Cell Cycle	kinase; transferase	0.00280608	0.00280608	2
Endometriosis	Female Urogenital Diseases and Pregnancy Complications	5604	MAP2K1	mitogen-activated protein kinase kinase 1	Developmental Biology; Immune System; Signal Transduction		0.000283505	0.000283505	1
Endometriosis	Female Urogenital Diseases and Pregnancy Complications	5609	MAP2K7	mitogen-activated protein kinase kinase 7	Immune System; Cellular responses to stress		0.000283505	0.000283505	1
Endometriosis	Female Urogenital Diseases and Pregnancy Complications	5617	PRL	prolactin	Signal Transduction; Immune System	signaling molecule	0.211134	0.211134	5
Endometriosis	Female Urogenital Diseases and Pregnancy Complications	5618	PRLR	prolactin receptor	Signal Transduction; Immune System	defense/immunity protein; receptor; signaling molecule	0.21	0.21	1
Endometriosis	Female Urogenital Diseases and Pregnancy Complications	5727	PTCH1	patched 1	Signal Transduction	receptor	0.000283505	0.000283505	1
Endometriosis	Female Urogenital Diseases and Pregnancy Complications	5728	PTEN	phosphatase and tensin homolog	Immune System; Signal Transduction; Metabolism	hydrolase; phosphatase	0.0119473	0.0119473	11
Endometriosis	Female Urogenital Diseases and Pregnancy Complications	5732	PTGER2	prostaglandin E receptor 2 (subtype EP2), 53kDa	Signal Transduction	receptor	0.21	0.21	1
Endometriosis	Female Urogenital Diseases and Pregnancy Complications	5734	PTGER4	prostaglandin E receptor 4 (subtype EP4)	Signal Transduction	receptor	0.210567	0.210567	3
Endometriosis	Female Urogenital Diseases and Pregnancy Complications	5743	PTGS2	prostaglandin-endoperoxide synthase 2 (prostaglandin G/H synthase and cyclooxygenase)	Metabolism	oxidoreductase	0.13069	0.13069	30
Endometriosis	Female Urogenital Diseases and Pregnancy Complications	5764	PTN	pleiotrophin		signaling molecule	0.000283505	0.000283505	1
Endometriosis	Female Urogenital Diseases and Pregnancy Complications	5817	PVR	poliovirus receptor	Cell-Cell communication; Immune System	defense/immunity protein; receptor	0.000283505	0.000283505	1
Endometriosis	Female Urogenital Diseases and Pregnancy Complications	5818	PVRL1	poliovirus receptor-related 1 (herpesvirus entry mediator C)	Cell-Cell communication	defense/immunity protein; receptor	0.000283505	0.000283505	1
Endometriosis	Female Urogenital Diseases and Pregnancy Complications	5894	RAF1	Raf-1 proto-oncogene, serine/threonine kinase	Developmental Biology; Hemostasis; Immune System; Transmembrane transport of small molecules; Neuronal System; Signal Transdu...	kinase; transferase	0.000850514	0.000850514	3
Endometriosis	Female Urogenital Diseases and Pregnancy Complications	5915	RARB	retinoic acid receptor, beta	Signal Transduction; Gene Expression; Transmembrane transport of small molecules	nucleic acid binding; receptor; transcription factor	0.21	0.21	1
Endometriosis	Female Urogenital Diseases and Pregnancy Complications	5925	RB1	retinoblastoma 1	DNA Replication; Cell Cycle; Cellular responses to stress	nucleic acid binding; transcription factor	0.00252258	0.00252258	1
Endometriosis	Female Urogenital Diseases and Pregnancy Complications	5970	RELA	v-rel avian reticuloendotheliosis viral oncogene homolog A	Developmental Biology; Immune System; Cellular responses to stress; Signal Transduction	nucleic acid binding; transcription factor	0.00280608	0.00280608	2
Endometriosis	Female Urogenital Diseases and Pregnancy Complications	5999	RGS4	regulator of G-protein signaling 4	Signal Transduction	enzyme modulator	0.21	0.21	1
Endometriosis	Female Urogenital Diseases and Pregnancy Complications	6023	RMRP	RNA component of mitochondrial RNA processing endoribonuclease			0.000567009	0.000567009	2
Endometriosis	Female Urogenital Diseases and Pregnancy Complications	6046	BRD2	bromodomain containing 2		nucleic acid binding; transferase	0.000850514	0.000850514	3
Endometriosis	Female Urogenital Diseases and Pregnancy Complications	6060	RNU1-4	RNA, U1 small nuclear 4			0.000567009	0.000567009	2
Endometriosis	Female Urogenital Diseases and Pregnancy Complications	6093	ROCK1	Rho-associated, coiled-coil containing protein kinase 1	Developmental Biology; Programmed Cell Death; Signal Transduction	kinase; transferase	0.000283505	0.000283505	1
Endometriosis	Female Urogenital Diseases and Pregnancy Complications	6096	RORB	RAR-related orphan receptor B	Gene Expression	nucleic acid binding; receptor; transcription factor	0.21	0.21	1
Endometriosis	Female Urogenital Diseases and Pregnancy Complications	6275	S100A4	S100 calcium binding protein A4		calcium-binding protein; signaling molecule	0.000283505	0.000283505	1
Endometriosis	Female Urogenital Diseases and Pregnancy Complications	6279	S100A8	S100 calcium binding protein A8		calcium-binding protein; signaling molecule	0.000283505	0.000283505	1
Endometriosis	Female Urogenital Diseases and Pregnancy Complications	6280	S100A9	S100 calcium binding protein A9		calcium-binding protein; signaling molecule	0.000283505	0.000283505	1
Endometriosis	Female Urogenital Diseases and Pregnancy Complications	6286	S100P	S100 calcium binding protein P		calcium-binding protein; signaling molecule	0.000283505	0.000283505	1
Endometriosis	Female Urogenital Diseases and Pregnancy Complications	6346	CCL1	chemokine (C-C motif) ligand 1		signaling molecule	0.00280608	0.00280608	1
Endometriosis	Female Urogenital Diseases and Pregnancy Complications	6347	CCL2	chemokine (C-C motif) ligand 2	Metabolism of proteins; Signal Transduction	signaling molecule	0.0219886	0.0219886	22
Endometriosis	Female Urogenital Diseases and Pregnancy Complications	6352	CCL5	chemokine (C-C motif) ligand 5	Signal Transduction	signaling molecule	0.109347	0.109347	9
Endometriosis	Female Urogenital Diseases and Pregnancy Complications	6356	CCL11	chemokine (C-C motif) ligand 11	Signal Transduction	signaling molecule	0.1	0.1	1
Endometriosis	Female Urogenital Diseases and Pregnancy Complications	6358	CCL14	chemokine (C-C motif) ligand 14		signaling molecule	0.000283505	0.000283505	1
Endometriosis	Female Urogenital Diseases and Pregnancy Complications	6361	CCL17	chemokine (C-C motif) ligand 17	Signal Transduction	signaling molecule	0.000283505	0.000283505	1
Endometriosis	Female Urogenital Diseases and Pregnancy Complications	6366	CCL21	chemokine (C-C motif) ligand 21	Signal Transduction	signaling molecule	0.00288408	0.00288408	2
Endometriosis	Female Urogenital Diseases and Pregnancy Complications	6370	CCL25	chemokine (C-C motif) ligand 25	Signal Transduction	signaling molecule	0.000283505	0.000283505	1
Endometriosis	Female Urogenital Diseases and Pregnancy Complications	6374	CXCL5	chemokine (C-X-C motif) ligand 5	Signal Transduction	signaling molecule	0.00280608	0.00280608	2
Endometriosis	Female Urogenital Diseases and Pregnancy Complications	6376	CX3CL1	chemokine (C-X3-C motif) ligand 1	Signal Transduction	signaling molecule	0.000283505	0.000283505	1
Endometriosis	Female Urogenital Diseases and Pregnancy Complications	6382	SDC1	syndecan 1	Extracellular matrix organization; Signal Transduction; Metabolism	cell adhesion molecule; cytoskeletal protein; defense/immunity protein; extracellular matrix protein; signaling molecule	0.000283505	0.000283505	1
Endometriosis	Female Urogenital Diseases and Pregnancy Complications	6387	CXCL12	chemokine (C-X-C motif) ligand 12	Signal Transduction		0.00113402	0.00113402	4
Endometriosis	Female Urogenital Diseases and Pregnancy Complications	6402	SELL	selectin L	Hemostasis; Immune System	cell adhesion molecule; defense/immunity protein; hydrolase; protease; receptor; transfer/carrier protein	0.1	0.1	1
Endometriosis	Female Urogenital Diseases and Pregnancy Complications	6414	SEPP1	selenoprotein P, plasma, 1		extracellular matrix protein	0.21	0.21	1
Endometriosis	Female Urogenital Diseases and Pregnancy Complications	6422	SFRP1	secreted frizzled-related protein 1	Signal Transduction	receptor; signaling molecule	0.000283505	0.000283505	1
Endometriosis	Female Urogenital Diseases and Pregnancy Complications	6424	SFRP4	secreted frizzled-related protein 4		receptor; signaling molecule	0.000283505	0.000283505	1
Endometriosis	Female Urogenital Diseases and Pregnancy Complications	6464	SHC1	SHC (Src homology 2 domain containing) transforming protein 1	Hemostasis; Immune System; Metabolism of proteins; Signal Transduction	signaling molecule	0.00252258	0.00252258	1
Endometriosis	Female Urogenital Diseases and Pregnancy Complications	6502	SKP2	S-phase kinase-associated protein 2, E3 ubiquitin protein ligase	Immune System; Cell Cycle		0.000567009	0.000567009	2
Endometriosis	Female Urogenital Diseases and Pregnancy Complications	6505	SLC1A1	solute carrier family 1 (neuronal/epithelial high affinity glutamate transporter, system Xag), member 1	Neuronal System; Transmembrane transport of small molecules	transporter	0.21	0.21	1
Endometriosis	Female Urogenital Diseases and Pregnancy Complications	6515	SLC2A3	solute carrier family 2 (facilitated glucose transporter), member 3	Transmembrane transport of small molecules; Metabolism	transporter	0.000283505	0.000283505	1
Endometriosis	Female Urogenital Diseases and Pregnancy Complications	6517	SLC2A4	solute carrier family 2 (facilitated glucose transporter), member 4	Developmental Biology; Membrane Trafficking; Transmembrane transport of small molecules; Metabolism	transporter	0.000283505	0.000283505	1
Endometriosis	Female Urogenital Diseases and Pregnancy Complications	6532	SLC6A4	solute carrier family 6 (neurotransmitter transporter), member 4		transporter	0.000567009	0.000567009	2
Endometriosis	Female Urogenital Diseases and Pregnancy Complications	6574	SLC20A1	solute carrier family 20 (phosphate transporter), member 1	Transmembrane transport of small molecules	receptor; transporter	0.21	0.21	1
Endometriosis	Female Urogenital Diseases and Pregnancy Complications	6585	SLIT1	slit homolog 1 (Drosophila)	Developmental Biology	extracellular matrix protein; receptor	0.000283505	0.000283505	1
Endometriosis	Female Urogenital Diseases and Pregnancy Complications	6586	SLIT3	slit homolog 3 (Drosophila)	Developmental Biology	extracellular matrix protein; receptor	0.000283505	0.000283505	1
Endometriosis	Female Urogenital Diseases and Pregnancy Complications	6590	SLPI	secretory leukocyte peptidase inhibitor		enzyme modulator	0.000283505	0.000283505	1
Endometriosis	Female Urogenital Diseases and Pregnancy Complications	6623	SNCG	synuclein, gamma (breast cancer-specific protein 1)		chaperone; cytoskeletal protein; membrane traffic protein; signaling molecule	0.000283505	0.000283505	1
Endometriosis	Female Urogenital Diseases and Pregnancy Complications	6654	SOS1	son of sevenless homolog 1 (Drosophila)	Developmental Biology; Hemostasis; Immune System; Signal Transduction	enzyme modulator	0.000283505	0.000283505	1
Endometriosis	Female Urogenital Diseases and Pregnancy Complications	6657	SOX2	SRY (sex determining region Y)-box 2	Developmental Biology	nucleic acid binding; transcription factor	0.000567009	0.000567009	2
Endometriosis	Female Urogenital Diseases and Pregnancy Complications	6696	SPP1	secreted phosphoprotein 1		cell adhesion molecule; defense/immunity protein; extracellular matrix protein; signaling molecule	0.000850514	0.000850514	3
Endometriosis	Female Urogenital Diseases and Pregnancy Complications	6715	SRD5A1	steroid-5-alpha-reductase, alpha polypeptide 1 (3-oxo-5 alpha-steroid delta 4-dehydrogenase alpha 1)	Metabolism	oxidoreductase	0.21	0.21	2
Endometriosis	Female Urogenital Diseases and Pregnancy Complications	6716	SRD5A2	steroid-5-alpha-reductase, alpha polypeptide 2 (3-oxo-5 alpha-steroid delta 4-dehydrogenase alpha 2)	Metabolism		0.21	0.21	1
Endometriosis	Female Urogenital Diseases and Pregnancy Complications	6750	SST	somatostatin	Signal Transduction	signaling molecule	0.210567	0.210567	3
Endometriosis	Female Urogenital Diseases and Pregnancy Complications	6770	STAR	steroidogenic acute regulatory protein	Metabolism	membrane traffic protein; transfer/carrier protein	0.00337309	0.00337309	3
Endometriosis	Female Urogenital Diseases and Pregnancy Complications	6775	STAT4	signal transducer and activator of transcription 4		nucleic acid binding; transcription factor	0.00231707	0.00231707	1
Endometriosis	Female Urogenital Diseases and Pregnancy Complications	6778	STAT6	signal transducer and activator of transcription 6, interleukin-4 induced	Signal Transduction; Immune System	nucleic acid binding; transcription factor	0.00512315	0.00512315	1
Endometriosis	Female Urogenital Diseases and Pregnancy Complications	6857	SYT1	synaptotagmin I	Neuronal System	membrane traffic protein	0.000283505	0.000283505	1
Endometriosis	Female Urogenital Diseases and Pregnancy Complications	6863	TAC1	tachykinin, precursor 1	Signal Transduction	signaling molecule	0.000850514	0.000850514	3
Endometriosis	Female Urogenital Diseases and Pregnancy Complications	6869	TACR1	tachykinin receptor 1	Signal Transduction	receptor	0.00520114	0.00520114	3
Endometriosis	Female Urogenital Diseases and Pregnancy Complications	6876	TAGLN	transgelin		cytoskeletal protein	0.210284	0.210284	2
Endometriosis	Female Urogenital Diseases and Pregnancy Complications	6997	TDGF1	teratocarcinoma-derived growth factor 1	Developmental Biology	calcium-binding protein	0.000283505	0.000283505	1
Endometriosis	Female Urogenital Diseases and Pregnancy Complications	6998	TDGF1P3	teratocarcinoma-derived growth factor 1 pseudogene 3			0.000283505	0.000283505	1
Endometriosis	Female Urogenital Diseases and Pregnancy Complications	7010	TEK	TEK tyrosine kinase, endothelial	Hemostasis		0.00280608	0.00280608	1
Endometriosis	Female Urogenital Diseases and Pregnancy Complications	7013	TERF1	telomeric repeat binding factor (NIMA-interacting) 1	Cell Cycle; Cellular responses to stress	nucleic acid binding	0.000283505	0.000283505	1
Endometriosis	Female Urogenital Diseases and Pregnancy Complications	7015	TERT	telomerase reverse transcriptase	Cell Cycle; Signal Transduction	nucleic acid binding	0.00589567	0.00589567	4
Endometriosis	Female Urogenital Diseases and Pregnancy Complications	7026	NR2F2	nuclear receptor subfamily 2, group F, member 2	Developmental Biology	nucleic acid binding; receptor; transcription factor	0.210567	0.210567	3
Endometriosis	Female Urogenital Diseases and Pregnancy Complications	7040	TGFB1	transforming growth factor, beta 1		signaling molecule	0.0116638	0.0116638	7
Endometriosis	Female Urogenital Diseases and Pregnancy Complications	7041	TGFB1I1	transforming growth factor beta 1 induced transcript 1		cytoskeletal protein	0.000283505	0.000283505	1
Endometriosis	Female Urogenital Diseases and Pregnancy Complications	7042	TGFB2	transforming growth factor, beta 2	Hemostasis; Extracellular matrix organization	signaling molecule	0.210284	0.210284	2
Endometriosis	Female Urogenital Diseases and Pregnancy Complications	7044	LEFTY2	left-right determination factor 2	Developmental Biology; Hemostasis	signaling molecule	0.000283505	0.000283505	1
Endometriosis	Female Urogenital Diseases and Pregnancy Complications	7057	THBS1	thrombospondin 1	Hemostasis; Metabolism of proteins; Extracellular matrix organization; Signal Transduction		0.00113402	0.00113402	4
Endometriosis	Female Urogenital Diseases and Pregnancy Complications	7067	THRA	thyroid hormone receptor, alpha	Gene Expression	nucleic acid binding; receptor; transcription factor	0.21	0.21	1
Endometriosis	Female Urogenital Diseases and Pregnancy Complications	7076	TIMP1	TIMP metallopeptidase inhibitor 1	Hemostasis; Extracellular matrix organization	enzyme modulator	0.00308959	0.00308959	3
Endometriosis	Female Urogenital Diseases and Pregnancy Complications	7077	TIMP2	TIMP metallopeptidase inhibitor 2	Extracellular matrix organization	enzyme modulator	0.0131304	0.0131304	6
Endometriosis	Female Urogenital Diseases and Pregnancy Complications	7098	TLR3	toll-like receptor 3	Immune System	extracellular matrix protein; receptor	0.00252258	0.00252258	1
Endometriosis	Female Urogenital Diseases and Pregnancy Complications	7099	TLR4	toll-like receptor 4	Immune System	extracellular matrix protein; receptor	0.00589567	0.00589567	4
Endometriosis	Female Urogenital Diseases and Pregnancy Complications	7124	TNF	tumor necrosis factor	Developmental Biology; Programmed Cell Death	signaling molecule	0.137827	0.137827	35
Endometriosis	Female Urogenital Diseases and Pregnancy Complications	7132	TNFRSF1A	tumor necrosis factor receptor superfamily, member 1A	Programmed Cell Death	receptor	0.00512315	0.00512315	2
Endometriosis	Female Urogenital Diseases and Pregnancy Complications	7133	TNFRSF1B	tumor necrosis factor receptor superfamily, member 1B		defense/immunity protein; receptor	0.0102463	0.0102463	4
Endometriosis	Female Urogenital Diseases and Pregnancy Complications	7157	TP53	tumor protein p53	Hemostasis; Programmed Cell Death; Cell Cycle; Cellular responses to stress; Signal Transduction	transcription factor	0.0341209	0.0341209	35
Endometriosis	Female Urogenital Diseases and Pregnancy Complications	7178	TPT1	tumor protein, translationally-controlled 1		cytoskeletal protein	0.000283505	0.000283505	1
Endometriosis	Female Urogenital Diseases and Pregnancy Complications	7181	NR2C1	nuclear receptor subfamily 2, group C, member 1	Gene Expression	nucleic acid binding; receptor; transcription factor	0.21	0.21	1
Endometriosis	Female Urogenital Diseases and Pregnancy Complications	7182	NR2C2	nuclear receptor subfamily 2, group C, member 2	Gene Expression	nucleic acid binding; receptor; transcription factor	0.21	0.21	1
Endometriosis	Female Urogenital Diseases and Pregnancy Complications	7185	TRAF1	TNF receptor-associated factor 1		signaling molecule	0.00231707	0.00231707	1
Endometriosis	Female Urogenital Diseases and Pregnancy Complications	7200	TRH	thyrotropin-releasing hormone	Signal Transduction		0.21	0.21	1
Endometriosis	Female Urogenital Diseases and Pregnancy Complications	7216	TRO	trophinin		cell adhesion molecule	0.00252258	0.00252258	1
Endometriosis	Female Urogenital Diseases and Pregnancy Complications	7248	TSC1	tuberous sclerosis 1			0.000850514	0.000850514	3
Endometriosis	Female Urogenital Diseases and Pregnancy Complications	7295	TXN	thioredoxin	Cellular responses to stress; Metabolism; Immune System	oxidoreductase	0.000283505	0.000283505	1
Endometriosis	Female Urogenital Diseases and Pregnancy Complications	7349	UCN	urocortin		signaling molecule	0.000567009	0.000567009	2
Endometriosis	Female Urogenital Diseases and Pregnancy Complications	7392	USF2	upstream transcription factor 2, c-fos interacting		transcription factor	0.00280608	0.00280608	1
Endometriosis	Female Urogenital Diseases and Pregnancy Complications	7409	VAV1	vav 1 guanine nucleotide exchange factor	Hemostasis; Immune System; Signal Transduction	enzyme modulator; signaling molecule	0.1	0.1	1
Endometriosis	Female Urogenital Diseases and Pregnancy Complications	7412	VCAM1	vascular cell adhesion molecule 1	Extracellular matrix organization; Immune System	cell adhesion molecule; defense/immunity protein; hydrolase; phosphatase; receptor	0.00532866	0.00532866	2
Endometriosis	Female Urogenital Diseases and Pregnancy Complications	7421	VDR	vitamin D (1,25- dihydroxyvitamin D3) receptor	Gene Expression	nucleic acid binding; receptor; transcription factor	0.00231707	0.00231707	1
Endometriosis	Female Urogenital Diseases and Pregnancy Complications	7422	VEGFA	vascular endothelial growth factor A	Cellular responses to stress; Hemostasis; Signal Transduction; Developmental Biology	signaling molecule	0.172583	0.172583	52
Endometriosis	Female Urogenital Diseases and Pregnancy Complications	7424	VEGFC	vascular endothelial growth factor C	Hemostasis; Signal Transduction	signaling molecule	0.00280608	0.00280608	2
Endometriosis	Female Urogenital Diseases and Pregnancy Complications	7430	EZR	ezrin	Developmental Biology	cytoskeletal protein	0.00532866	0.00532866	3
Endometriosis	Female Urogenital Diseases and Pregnancy Complications	7442	TRPV1	transient receptor potential cation channel, subfamily V, member 1	Transmembrane transport of small molecules	transporter	0.000283505	0.000283505	1
Endometriosis	Female Urogenital Diseases and Pregnancy Complications	7448	VTN	vitronectin	Extracellular matrix organization; Immune System	cell adhesion molecule	0.000283505	0.000283505	1
Endometriosis	Female Urogenital Diseases and Pregnancy Complications	7468	WHSC1	Wolf-Hirschhorn syndrome candidate 1	Chromatin organization	nucleic acid binding; transferase	0.000283505	0.000283505	1
Endometriosis	Female Urogenital Diseases and Pregnancy Complications	7476	WNT7A	wingless-type MMTV integration site family, member 7A	Signal Transduction	signaling molecule	0.00308959	0.00308959	2
Endometriosis	Female Urogenital Diseases and Pregnancy Complications	7485	WRB	tryptophan rich basic protein		nucleic acid binding	0.000283505	0.000283505	1
Endometriosis	Female Urogenital Diseases and Pregnancy Complications	7490	WT1	Wilms tumor 1		nucleic acid binding; transcription factor	0.000283505	0.000283505	1
Endometriosis	Female Urogenital Diseases and Pregnancy Complications	7515	XRCC1	X-ray repair complementing defective repair in Chinese hamster cells 1	DNA Repair		0.00772372	0.00772372	3
Endometriosis	Female Urogenital Diseases and Pregnancy Complications	7518	XRCC4	X-ray repair complementing defective repair in Chinese hamster cells 4	DNA Repair		0.00512315	0.00512315	1
Endometriosis	Female Urogenital Diseases and Pregnancy Complications	7849	PAX8	paired box 8		nucleic acid binding; transcription factor	0.000283505	0.000283505	1
Endometriosis	Female Urogenital Diseases and Pregnancy Complications	7850	IL1R2	interleukin 1 receptor, type II	Immune System	receptor	0.0168365	0.0168365	8
Endometriosis	Female Urogenital Diseases and Pregnancy Complications	7852	CXCR4	chemokine (C-X-C motif) receptor 4	Signal Transduction	receptor	0.000850514	0.000850514	3
Endometriosis	Female Urogenital Diseases and Pregnancy Complications	7965	AIMP2	aminoacyl tRNA synthetase complex-interacting multifunctional protein 2			0.000283505	0.000283505	1
Endometriosis	Female Urogenital Diseases and Pregnancy Complications	8091	HMGA2	high mobility group AT-hook 2	Cellular responses to stress	nucleic acid binding	0.000567009	0.000567009	2
Endometriosis	Female Urogenital Diseases and Pregnancy Complications	8170	SLC14A2	solute carrier family 14 (urea transporter), member 2	Transmembrane transport of small molecules		0.00113402	0.00113402	4
Endometriosis	Female Urogenital Diseases and Pregnancy Complications	8204	NRIP1	nuclear receptor interacting protein 1			0.00231707	0.00231707	1
Endometriosis	Female Urogenital Diseases and Pregnancy Complications	8289	ARID1A	AT rich interactive domain 1A (SWI-like)	Chromatin organization		0.00311855	0.00311855	11
Endometriosis	Female Urogenital Diseases and Pregnancy Complications	8404	SPARCL1	SPARC-like 1 (hevin)		cell adhesion molecule; extracellular matrix protein; signaling molecule	0.21	0.21	1
Endometriosis	Female Urogenital Diseases and Pregnancy Complications	8431	NR0B2	nuclear receptor subfamily 0, group B, member 2	Gene Expression	nucleic acid binding; receptor; transcription factor	0.000283505	0.000283505	1
Endometriosis	Female Urogenital Diseases and Pregnancy Complications	8462	KLF11	Kruppel-like factor 11		nucleic acid binding; transcription factor	0.000283505	0.000283505	1
Endometriosis	Female Urogenital Diseases and Pregnancy Complications	8614	STC2	stanniocalcin 2		signaling molecule	0.21	0.21	1
Endometriosis	Female Urogenital Diseases and Pregnancy Complications	8644	AKR1C3	aldo-keto reductase family 1, member C3	Signal Transduction; Metabolism	oxidoreductase	0.210284	0.210284	2
Endometriosis	Female Urogenital Diseases and Pregnancy Complications	8648	NCOA1	nuclear receptor coactivator 1	Organelle biogenesis and maintenance; Developmental Biology; Gene Expression; Circadian Clock; Transmembrane transport of sma...	transcription factor; transferase	0.21	0.21	1
Endometriosis	Female Urogenital Diseases and Pregnancy Complications	8660	IRS2	insulin receptor substrate 2	Immune System; Signal Transduction		0.000283505	0.000283505	1
Endometriosis	Female Urogenital Diseases and Pregnancy Complications	8731	RNMT	RNA (guanine-7-) methyltransferase	Gene Expression	nucleic acid binding; transferase	0.000283505	0.000283505	1
Endometriosis	Female Urogenital Diseases and Pregnancy Complications	8743	TNFSF10	tumor necrosis factor (ligand) superfamily, member 10	Programmed Cell Death	signaling molecule	0.000567009	0.000567009	2
Endometriosis	Female Urogenital Diseases and Pregnancy Complications	8801	SUCLG2	succinate-CoA ligase, GDP-forming, beta subunit	Metabolism		0.21	0.21	1
Endometriosis	Female Urogenital Diseases and Pregnancy Complications	8829	NRP1	neuropilin 1	Developmental Biology; Signal Transduction	cell adhesion molecule; enzyme modulator; extracellular matrix protein; hydrolase; oxidoreductase; protease; receptor; signal...	0.21	0.21	1
Endometriosis	Female Urogenital Diseases and Pregnancy Complications	8856	NR1I2	nuclear receptor subfamily 1, group I, member 2		nucleic acid binding; receptor; transcription factor	0.000283505	0.000283505	1
Endometriosis	Female Urogenital Diseases and Pregnancy Complications	8989	TRPA1	transient receptor potential cation channel, subfamily A, member 1	Transmembrane transport of small molecules	transporter	0.000283505	0.000283505	1
Endometriosis	Female Urogenital Diseases and Pregnancy Complications	8997	KALRN	kalirin, RhoGEF kinase	Developmental Biology; Signal Transduction	enzyme modulator; signaling molecule	0.000283505	0.000283505	1
Endometriosis	Female Urogenital Diseases and Pregnancy Complications	9048	ARTN	artemin	Developmental Biology	signaling molecule	0.000283505	0.000283505	1
Endometriosis	Female Urogenital Diseases and Pregnancy Complications	9076	CLDN1	claudin 1	Cell-Cell communication	cell junction protein	0.21	0.21	1
Endometriosis	Female Urogenital Diseases and Pregnancy Complications	9112	MTA1	metastasis associated 1		nucleic acid binding	0.21	0.21	1
Endometriosis	Female Urogenital Diseases and Pregnancy Complications	9120	SLC16A6	solute carrier family 16, member 6		transporter	0.21	0.21	1
Endometriosis	Female Urogenital Diseases and Pregnancy Complications	9134	CCNE2	cyclin E2	Cell Cycle; Cellular responses to stress	enzyme modulator	0.21	0.21	1
Endometriosis	Female Urogenital Diseases and Pregnancy Complications	9166	EBAG9	estrogen receptor binding site associated, antigen, 9			0.00252258	0.00252258	1
Endometriosis	Female Urogenital Diseases and Pregnancy Complications	9197	SLC33A1	solute carrier family 33 (acetyl-CoA transporter), member 1	Transmembrane transport of small molecules	transporter	0.000283505	0.000283505	1
Endometriosis	Female Urogenital Diseases and Pregnancy Complications	9219	MTA2	metastasis associated 1 family, member 2	Chromatin organization; Gene Expression	nucleic acid binding	0.21	0.21	1
Endometriosis	Female Urogenital Diseases and Pregnancy Complications	9282	MED14	mediator complex subunit 14	Developmental Biology; Gene Expression; Metabolism	receptor; transcription factor	0.21	0.21	1
Endometriosis	Female Urogenital Diseases and Pregnancy Complications	9294	S1PR2	sphingosine-1-phosphate receptor 2	Signal Transduction	receptor	0.000283505	0.000283505	1
Endometriosis	Female Urogenital Diseases and Pregnancy Complications	9318	COPS2	COP9 signalosome subunit 2			0.21	0.21	1
Endometriosis	Female Urogenital Diseases and Pregnancy Complications	9360	PPIG	peptidylprolyl isomerase G (cyclophilin G)		isomerase	0.000283505	0.000283505	1
Endometriosis	Female Urogenital Diseases and Pregnancy Complications	9370	ADIPOQ	adiponectin, C1Q and collagen domain containing	Developmental Biology	defense/immunity protein; extracellular matrix protein	0.00504515	0.00504515	2
Endometriosis	Female Urogenital Diseases and Pregnancy Complications	9402	GRAP2	GRB2-related adaptor protein 2	Immune System; Signal Transduction	signaling molecule; transmembrane receptor regulatory/adaptor protein	0.000283505	0.000283505	1
Endometriosis	Female Urogenital Diseases and Pregnancy Complications	9440	MED17	mediator complex subunit 17	Developmental Biology; Gene Expression; Metabolism		0.21	0.21	1
Endometriosis	Female Urogenital Diseases and Pregnancy Complications	9469	CHST3	carbohydrate (chondroitin 6) sulfotransferase 3	Metabolism	transferase	0.000567009	0.000567009	2
Endometriosis	Female Urogenital Diseases and Pregnancy Complications	9536	PTGES	prostaglandin E synthase	Metabolism	isomerase	0.00337309	0.00337309	3
Endometriosis	Female Urogenital Diseases and Pregnancy Complications	9547	CXCL14	chemokine (C-X-C motif) ligand 14			0.210284	0.210284	2
Endometriosis	Female Urogenital Diseases and Pregnancy Complications	9575	CLOCK	clock circadian regulator	Chromatin organization; Circadian Clock; Metabolism	transcription factor	0.00260057	0.00260057	1
Endometriosis	Female Urogenital Diseases and Pregnancy Complications	9603	NFE2L3	nuclear factor, erythroid 2-like 3		cytoskeletal protein; hydrolase; nucleic acid binding; protease; transcription factor	0.00231707	0.00231707	1
Endometriosis	Female Urogenital Diseases and Pregnancy Complications	9611	NCOR1	nuclear receptor corepressor 1	Organelle biogenesis and maintenance; Developmental Biology; Chromatin organization; Gene Expression; Circadian Clock; Signal...	nucleic acid binding; transcription factor	0.21	0.21	1
Endometriosis	Female Urogenital Diseases and Pregnancy Complications	9687	GREB1	growth regulation by estrogen in breast cancer 1			0.210567	0.210567	2
Endometriosis	Female Urogenital Diseases and Pregnancy Complications	9790	BMS1	BMS1 ribosome biogenesis factor			0.000283505	0.000283505	1
Endometriosis	Female Urogenital Diseases and Pregnancy Complications	9953	HS3ST3B1	heparan sulfate (glucosamine) 3-O-sulfotransferase 3B1			0.21	0.21	1
Endometriosis	Female Urogenital Diseases and Pregnancy Complications	9975	NR1D2	nuclear receptor subfamily 1, group D, member 2	Gene Expression	nucleic acid binding; receptor; transcription factor	0.21	0.21	1
Endometriosis	Female Urogenital Diseases and Pregnancy Complications	10025	MED16	mediator complex subunit 16	Developmental Biology; Gene Expression; Metabolism		0.21	0.21	1
Endometriosis	Female Urogenital Diseases and Pregnancy Complications	10058	ABCB6	ATP-binding cassette, sub-family B (MDR/TAP), member 6 (Langereis blood group)	Transmembrane transport of small molecules	transporter	0.000850514	0.000850514	3
Endometriosis	Female Urogenital Diseases and Pregnancy Complications	10060	ABCC9	ATP-binding cassette, sub-family C (CFTR/MRP), member 9	Neuronal System; Transmembrane transport of small molecules	transporter	0.21	0.21	1
Endometriosis	Female Urogenital Diseases and Pregnancy Complications	10090	UST	uronyl-2-sulfotransferase	Metabolism		0.21	0.21	1
Endometriosis	Female Urogenital Diseases and Pregnancy Complications	10125	RASGRP1	RAS guanyl releasing protein 1 (calcium and DAG-regulated)	Hemostasis; Immune System; Signal Transduction	enzyme modulator	0.21	0.21	1
Endometriosis	Female Urogenital Diseases and Pregnancy Complications	10140	TOB1	transducer of ERBB2, 1			0.21	0.21	1
Endometriosis	Female Urogenital Diseases and Pregnancy Complications	10154	PLXNC1	plexin C1	Developmental Biology	kinase; receptor; signaling molecule; transferase	0.21	0.21	1
Endometriosis	Female Urogenital Diseases and Pregnancy Complications	10194	TSHZ1	teashirt zinc finger homeobox 1		transcription factor	0.000283505	0.000283505	1
Endometriosis	Female Urogenital Diseases and Pregnancy Complications	10209	EIF1	eukaryotic translation initiation factor 1			0.000283505	0.000283505	1
Endometriosis	Female Urogenital Diseases and Pregnancy Complications	10257	ABCC4	ATP-binding cassette, sub-family C (CFTR/MRP), member 4	Hemostasis; Transmembrane transport of small molecules	transporter	0.000283505	0.000283505	1
Endometriosis	Female Urogenital Diseases and Pregnancy Complications	10468	FST	follistatin	Signal Transduction	enzyme modulator	0.000850514	0.000850514	3
Endometriosis	Female Urogenital Diseases and Pregnancy Complications	10519	CIB1	calcium and integrin binding 1 (calmyrin)		calcium-binding protein; hydrolase; phosphatase	0.000567009	0.000567009	2
Endometriosis	Female Urogenital Diseases and Pregnancy Complications	10551	AGR2	anterior gradient 2		oxidoreductase; surfactant	0.000283505	0.000283505	1
Endometriosis	Female Urogenital Diseases and Pregnancy Complications	10562	OLFM4	olfactomedin 4		receptor; structural protein	0.210284	0.210284	1
Endometriosis	Female Urogenital Diseases and Pregnancy Complications	10598	AHSA1	AHA1, activator of heat shock 90kDa protein ATPase homolog 1 (yeast)		chaperone; enzyme modulator	0.000283505	0.000283505	1
Endometriosis	Female Urogenital Diseases and Pregnancy Complications	10628	TXNIP	thioredoxin interacting protein	Immune System		0.210284	0.210284	2
Endometriosis	Female Urogenital Diseases and Pregnancy Complications	10660	LBX1	ladybird homeobox 1		nucleic acid binding; transcription factor	0.000567009	0.000567009	2
Endometriosis	Female Urogenital Diseases and Pregnancy Complications	10666	CD226	CD226 molecule	Immune System	defense/immunity protein; receptor	0.21	0.21	1
Endometriosis	Female Urogenital Diseases and Pregnancy Complications	10673	TNFSF13B	tumor necrosis factor (ligand) superfamily, member 13b			0.00337309	0.00337309	3
Endometriosis	Female Urogenital Diseases and Pregnancy Complications	10803	CCR9	chemokine (C-C motif) receptor 9	Signal Transduction	receptor	0.000283505	0.000283505	1
Endometriosis	Female Urogenital Diseases and Pregnancy Complications	10855	HPSE	heparanase	Metabolism	hydrolase	0.00785124	0.00785124	3
Endometriosis	Female Urogenital Diseases and Pregnancy Complications	10891	PPARGC1A	peroxisome proliferator-activated receptor gamma, coactivator 1 alpha	Organelle biogenesis and maintenance; Developmental Biology; Circadian Clock; Metabolism	transcription factor	0.000283505	0.000283505	1
Endometriosis	Female Urogenital Diseases and Pregnancy Complications	10902	BRD8	bromodomain containing 8	Chromatin organization		0.21	0.21	1
Endometriosis	Female Urogenital Diseases and Pregnancy Complications	10911	UTS2	urotensin 2	Signal Transduction	signaling molecule	0.000283505	0.000283505	1
Endometriosis	Female Urogenital Diseases and Pregnancy Complications	10924	SMPDL3A	sphingomyelin phosphodiesterase, acid-like 3A		hydrolase	0.21	0.21	1
Endometriosis	Female Urogenital Diseases and Pregnancy Complications	11067	C10orf10	chromosome 10 open reading frame 10			0.21	0.21	1
Endometriosis	Female Urogenital Diseases and Pregnancy Complications	11162	NUDT6	nudix (nucleoside diphosphate linked moiety X)-type motif 6		hydrolase; phosphatase	0.000283505	0.000283505	1
Endometriosis	Female Urogenital Diseases and Pregnancy Complications	11214	AKAP13	A kinase (PRKA) anchor protein 13	Signal Transduction		0.00252258	0.00252258	1
Endometriosis	Female Urogenital Diseases and Pregnancy Complications	11280	SCN11A	sodium channel, voltage gated, type XI alpha subunit	Developmental Biology	transporter	0.000283505	0.000283505	1
Endometriosis	Female Urogenital Diseases and Pregnancy Complications	22882	ZHX2	zinc fingers and homeoboxes 2		nucleic acid binding; transcription factor	0.000283505	0.000283505	1
Endometriosis	Female Urogenital Diseases and Pregnancy Complications	22943	DKK1	dickkopf WNT signaling pathway inhibitor 1	Signal Transduction		0.21	0.21	1
Endometriosis	Female Urogenital Diseases and Pregnancy Complications	23054	NCOA6	nuclear receptor coactivator 6	Organelle biogenesis and maintenance; Developmental Biology; Gene Expression; Circadian Clock; Transmembrane transport of sma...	nucleic acid binding	0.21	0.21	1
Endometriosis	Female Urogenital Diseases and Pregnancy Complications	23236	PLCB1	phospholipase C, beta 1 (phosphoinositide-specific)	Neuronal System; Signal Transduction; Metabolism	calcium-binding protein; enzyme modulator; hydrolase; signaling molecule	0.000283505	0.000283505	1
Endometriosis	Female Urogenital Diseases and Pregnancy Complications	23327	NEDD4L	neural precursor cell expressed, developmentally down-regulated 4-like, E3 ubiquitin protein ligase	Immune System; Gene Expression; Signal Transduction; Transmembrane transport of small molecules	ligase	0.21	0.21	1
Endometriosis	Female Urogenital Diseases and Pregnancy Complications	23405	DICER1	dicer 1, ribonuclease type III	Gene Expression	nucleic acid binding	0.210284	0.210284	1
Endometriosis	Female Urogenital Diseases and Pregnancy Complications	23421	ITGB3BP	integrin beta 3 binding protein (beta3-endonexin)	Cell Cycle; Signal Transduction		0.21	0.21	1
Endometriosis	Female Urogenital Diseases and Pregnancy Complications	23428	SLC7A8	solute carrier family 7 (amino acid transporter light chain, L system), member 8	Hemostasis; Transmembrane transport of small molecules	transporter	0.21	0.21	1
Endometriosis	Female Urogenital Diseases and Pregnancy Complications	23566	LPAR3	lysophosphatidic acid receptor 3	Signal Transduction	receptor	0.000283505	0.000283505	1
Endometriosis	Female Urogenital Diseases and Pregnancy Complications	23705	CADM1	cell adhesion molecule 1	Cell-Cell communication	defense/immunity protein; receptor	0.000283505	0.000283505	1
Endometriosis	Female Urogenital Diseases and Pregnancy Complications	25802	LMOD1	leiomodin 1 (smooth muscle)	Muscle contraction	cytoskeletal protein	0.21	0.21	1
Endometriosis	Female Urogenital Diseases and Pregnancy Complications	25840	METTL7A	methyltransferase like 7A		transferase	0.21	0.21	1
Endometriosis	Female Urogenital Diseases and Pregnancy Complications	25890	ABI3BP	ABI family, member 3 (NESH) binding protein			0.21	0.21	1
Endometriosis	Female Urogenital Diseases and Pregnancy Complications	25897	RNF19A	ring finger protein 19A, RBR E3 ubiquitin protein ligase		ligase	0.000283505	0.000283505	1
Endometriosis	Female Urogenital Diseases and Pregnancy Complications	25945	PVRL3	poliovirus receptor-related 3	Cell-Cell communication	defense/immunity protein; receptor	0.000283505	0.000283505	1
Endometriosis	Female Urogenital Diseases and Pregnancy Complications	26038	CHD5	chromodomain helicase DNA binding protein 5		nucleic acid binding	0.000283505	0.000283505	1
Endometriosis	Female Urogenital Diseases and Pregnancy Complications	26073	POLDIP2	polymerase (DNA-directed), delta interacting protein 2			0.000283505	0.000283505	1
Endometriosis	Female Urogenital Diseases and Pregnancy Complications	26191	PTPN22	protein tyrosine phosphatase, non-receptor type 22 (lymphoid)		hydrolase; phosphatase	0.0132084	0.0132084	5
Endometriosis	Female Urogenital Diseases and Pregnancy Complications	26585	GREM1	gremlin 1, DAN family BMP antagonist			0.00280608	0.00280608	1
Endometriosis	Female Urogenital Diseases and Pregnancy Complications	27063	ANKRD1	ankyrin repeat domain 1 (cardiac muscle)	Metabolism		0.21	0.21	1
Endometriosis	Female Urogenital Diseases and Pregnancy Complications	27242	TNFRSF21	tumor necrosis factor receptor superfamily, member 21	Metabolism	receptor	0.000283505	0.000283505	1
Endometriosis	Female Urogenital Diseases and Pregnancy Complications	27306	HPGDS	hematopoietic prostaglandin D synthase	Metabolism		0.00226804	0.00226804	8
Endometriosis	Female Urogenital Diseases and Pregnancy Complications	27319	BHLHE22	basic helix-loop-helix family, member e22		nucleic acid binding; transcription factor	0.000850514	0.000850514	3
Endometriosis	Female Urogenital Diseases and Pregnancy Complications	29079	MED4	mediator complex subunit 4	Developmental Biology; Gene Expression; Metabolism		0.21	0.21	1
Endometriosis	Female Urogenital Diseases and Pregnancy Complications	29116	MYLIP	myosin regulatory light chain interacting protein			0.21	0.21	1
Endometriosis	Female Urogenital Diseases and Pregnancy Complications	30061	SLC40A1	solute carrier family 40 (iron-regulated transporter), member 1	Transmembrane transport of small molecules		0.21	0.21	1
Endometriosis	Female Urogenital Diseases and Pregnancy Complications	30816	ERVW-1	endogenous retrovirus group W, member 1		viral protein	0.000850514	0.000850514	3
Endometriosis	Female Urogenital Diseases and Pregnancy Complications	50818	DYT10	dystonia 10			0.000283505	0.000283505	1
Endometriosis	Female Urogenital Diseases and Pregnancy Complications	50943	FOXP3	forkhead box P3		nucleic acid binding; transcription factor	0.000850514	0.000850514	3
Endometriosis	Female Urogenital Diseases and Pregnancy Complications	51191	HERC5	HECT and RLD domain containing E3 ubiquitin protein ligase 5	Immune System	ligase	0.21	0.21	1
Endometriosis	Female Urogenital Diseases and Pregnancy Complications	51478	HSD17B7	hydroxysteroid (17-beta) dehydrogenase 7	Metabolism	oxidoreductase	0.00535762	0.00535762	10
Endometriosis	Female Urogenital Diseases and Pregnancy Complications	51621	KLF13	Kruppel-like factor 13		nucleic acid binding; transcription factor	0.21	0.21	1
Endometriosis	Female Urogenital Diseases and Pregnancy Complications	54206	ERRFI1	ERBB receptor feedback inhibitor 1			0.21	0.21	1
Endometriosis	Female Urogenital Diseases and Pregnancy Complications	54361	WNT4	wingless-type MMTV integration site family, member 4	Signal Transduction	signaling molecule	0.00316758	0.00316758	3
Endometriosis	Female Urogenital Diseases and Pregnancy Complications	54474	KRT20	keratin 20, type I		cytoskeletal protein; structural protein	0.000283505	0.000283505	1
Endometriosis	Female Urogenital Diseases and Pregnancy Complications	54796	BNC2	basonuclin 2		nucleic acid binding; transcription factor	0.000283505	0.000283505	1
Endometriosis	Female Urogenital Diseases and Pregnancy Complications	55065	SLC52A1	solute carrier family 52 (riboflavin transporter), member 1		receptor	0.000283505	0.000283505	1
Endometriosis	Female Urogenital Diseases and Pregnancy Complications	55278	QRSL1	glutaminyl-tRNA synthase (glutamine-hydrolyzing)-like 1		hydrolase; ligase; transferase	0.000283505	0.000283505	1
Endometriosis	Female Urogenital Diseases and Pregnancy Complications	55591	VEZT	vezatin, adherens junctions transmembrane protein			0.000283505	0.000283505	1
Endometriosis	Female Urogenital Diseases and Pregnancy Complications	55959	SULF2	sulfatase 2		hydrolase	0.21	0.21	2
Endometriosis	Female Urogenital Diseases and Pregnancy Complications	56172	ANKH	ANKH inorganic pyrophosphate transport regulator			0.21	0.21	1
Endometriosis	Female Urogenital Diseases and Pregnancy Complications	57292	KIR2DL5A	killer cell immunoglobulin-like receptor, two domains, long cytoplasmic tail, 5A	Immune System	defense/immunity protein; receptor; signaling molecule	0.000567009	0.000567009	2
Endometriosis	Female Urogenital Diseases and Pregnancy Complications	57491	AHRR	aryl-hydrocarbon receptor repressor		receptor; transcription factor	0.0108133	0.0108133	4
Endometriosis	Female Urogenital Diseases and Pregnancy Complications	58480	RHOU	ras homolog family member U	Signal Transduction	enzyme modulator	0.00231707	0.00231707	1
Endometriosis	Female Urogenital Diseases and Pregnancy Complications	59350	RXFP1	relaxin/insulin-like family peptide receptor 1	Signal Transduction	extracellular matrix protein; receptor	0.210284	0.210284	2
Endometriosis	Female Urogenital Diseases and Pregnancy Complications	63027	SLC22A23	solute carrier family 22, member 23		transfer/carrier protein; transporter	0.000283505	0.000283505	1
Endometriosis	Female Urogenital Diseases and Pregnancy Complications	63826	SRR	serine racemase		hydrolase; isomerase; lyase	0.000283505	0.000283505	1
Endometriosis	Female Urogenital Diseases and Pregnancy Complications	64421	DCLRE1C	DNA cross-link repair 1C			0.000283505	0.000283505	1
Endometriosis	Female Urogenital Diseases and Pregnancy Complications	64689	GORASP1	golgi reassembly stacking protein 1, 65kDa	Cell Cycle		0.000283505	0.000283505	1
Endometriosis	Female Urogenital Diseases and Pregnancy Complications	65125	WNK1	WNK lysine deficient protein kinase 1	Transmembrane transport of small molecules	kinase; transferase	0.000283505	0.000283505	1
Endometriosis	Female Urogenital Diseases and Pregnancy Complications	79612	NAA16	N(alpha)-acetyltransferase 16, NatA auxiliary subunit		transferase	0.00198453	0.00198453	7
Endometriosis	Female Urogenital Diseases and Pregnancy Complications	79625	NDNF	neuron-derived neurotrophic factor			0.21	0.21	1
Endometriosis	Female Urogenital Diseases and Pregnancy Complications	79811	SLTM	SAFB-like, transcription modulator			0.000283505	0.000283505	1
Endometriosis	Female Urogenital Diseases and Pregnancy Complications	79822	ARHGAP28	Rho GTPase activating protein 28	Signal Transduction	enzyme modulator	0.21	0.21	1
Endometriosis	Female Urogenital Diseases and Pregnancy Complications	80316	PPP1R2P9	protein phosphatase 1, regulatory (inhibitor) subunit 2 pseudogene 9			0.00113402	0.00113402	4
Endometriosis	Female Urogenital Diseases and Pregnancy Complications	80781	COL18A1	collagen, type XVIII, alpha 1	Extracellular matrix organization	defense/immunity protein; extracellular matrix protein; receptor; surfactant; transporter	0.00316758	0.00316758	3
Endometriosis	Female Urogenital Diseases and Pregnancy Complications	81501	DCSTAMP	dendrocyte expressed seven transmembrane protein			0.21	0.21	1
Endometriosis	Female Urogenital Diseases and Pregnancy Complications	81537	SGPP1	sphingosine-1-phosphate phosphatase 1	Metabolism	hydrolase; phosphatase	0.000283505	0.000283505	1
Endometriosis	Female Urogenital Diseases and Pregnancy Complications	81539	SLC38A1	solute carrier family 38, member 1	Neuronal System; Transmembrane transport of small molecules	transporter	0.00198453	0.00198453	7
Endometriosis	Female Urogenital Diseases and Pregnancy Complications	81607	PVRL4	poliovirus receptor-related 4	Cell-Cell communication	defense/immunity protein; receptor	0.000283505	0.000283505	1
Endometriosis	Female Urogenital Diseases and Pregnancy Complications	83729	INHBE	inhibin, beta E	Metabolism of proteins	signaling molecule	0.000283505	0.000283505	1
Endometriosis	Female Urogenital Diseases and Pregnancy Complications	84000	TMPRSS13	transmembrane protease, serine 13		calcium-binding protein; enzyme modulator; receptor; signaling molecule	0.000283505	0.000283505	1
Endometriosis	Female Urogenital Diseases and Pregnancy Complications	84171	LOXL4	lysyl oxidase-like 4	Extracellular matrix organization	hydrolase; oxidoreductase; protease; receptor	0.000283505	0.000283505	1
Endometriosis	Female Urogenital Diseases and Pregnancy Complications	84181	CHD6	chromodomain helicase DNA binding protein 6		nucleic acid binding	0.000283505	0.000283505	1
Endometriosis	Female Urogenital Diseases and Pregnancy Complications	84432	PROK1	prokineticin 1	Signal Transduction	signaling molecule	0.000567009	0.000567009	2
Endometriosis	Female Urogenital Diseases and Pregnancy Complications	84466	MEGF10	multiple EGF-like-domains 10		extracellular matrix protein	0.00231707	0.00231707	1
Endometriosis	Female Urogenital Diseases and Pregnancy Complications	85480	TSLP	thymic stromal lymphopoietin			0.000283505	0.000283505	1
Endometriosis	Female Urogenital Diseases and Pregnancy Complications	89780	WNT3A	wingless-type MMTV integration site family, member 3A	Signal Transduction	signaling molecule	0.000283505	0.000283505	1
Endometriosis	Female Urogenital Diseases and Pregnancy Complications	89782	LMLN	leishmanolysin-like (metallopeptidase M8 family)		cell adhesion molecule; hydrolase; protease	0.000283505	0.000283505	1
Endometriosis	Female Urogenital Diseases and Pregnancy Complications	90226	UCN2	urocortin 2			0.000283505	0.000283505	1
Endometriosis	Female Urogenital Diseases and Pregnancy Complications	92002	FAM58A	family with sequence similarity 58, member A		enzyme modulator; nucleic acid binding; transcription factor	0.000283505	0.000283505	1
Endometriosis	Female Urogenital Diseases and Pregnancy Complications	92304	SCGB3A1	secretoglobin, family 3A, member 1			0.21	0.21	1
Endometriosis	Female Urogenital Diseases and Pregnancy Complications	94025	MUC16	mucin 16, cell surface associated	Metabolism of proteins		0.00702969	0.00702969	9
Endometriosis	Female Urogenital Diseases and Pregnancy Complications	112476	PRRT2	proline-rich transmembrane protein 2			0.000283505	0.000283505	1
Endometriosis	Female Urogenital Diseases and Pregnancy Complications	113026	PLCD3	phospholipase C, delta 3	Metabolism	calcium-binding protein; enzyme modulator; hydrolase; signaling molecule	0.000283505	0.000283505	1
Endometriosis	Female Urogenital Diseases and Pregnancy Complications	114131	UCN3	urocortin 3			0.000283505	0.000283505	1
Endometriosis	Female Urogenital Diseases and Pregnancy Complications	115352	FCRL3	Fc receptor-like 3		cell adhesion molecule; defense/immunity protein; receptor	0.00113402	0.00113402	4
Endometriosis	Female Urogenital Diseases and Pregnancy Complications	115653	KIR3DL3	killer cell immunoglobulin-like receptor, three domains, long cytoplasmic tail, 3		defense/immunity protein; receptor; signaling molecule	0.000283505	0.000283505	1
Endometriosis	Female Urogenital Diseases and Pregnancy Complications	116039	OSR2	odd-skipped related transciption factor 2		nucleic acid binding; transcription factor	0.21	0.21	1
Endometriosis	Female Urogenital Diseases and Pregnancy Complications	120892	LRRK2	leucine-rich repeat kinase 2		kinase; transferase	0.21	0.21	1
Endometriosis	Female Urogenital Diseases and Pregnancy Complications	121601	ANO4	anoctamin 4	Transmembrane transport of small molecules		0.21	0.21	1
Endometriosis	Female Urogenital Diseases and Pregnancy Complications	127064	OR2T12	olfactory receptor, family 2, subfamily T, member 12	Signal Transduction		0.000283505	0.000283505	1
Endometriosis	Female Urogenital Diseases and Pregnancy Complications	130367	SGPP2	sphingosine-1-phosphate phosphatase 2	Metabolism	hydrolase; phosphatase	0.000283505	0.000283505	1
Endometriosis	Female Urogenital Diseases and Pregnancy Complications	133482	SLCO6A1	solute carrier organic anion transporter family, member 6A1		transporter	0.00141752	0.00141752	5
Endometriosis	Female Urogenital Diseases and Pregnancy Complications	137529	CKS1BP7	CDC28 protein kinase regulatory subunit 1B pseudogene 7			0.000567009	0.000567009	2
Endometriosis	Female Urogenital Diseases and Pregnancy Complications	149111	CNIH3	cornichon family AMPA receptor auxiliary protein 3		membrane traffic protein; signaling molecule	0.21	0.21	1
Endometriosis	Female Urogenital Diseases and Pregnancy Complications	150468	CKAP2L	cytoskeleton associated protein 2-like			0.00231707	0.00231707	1
Endometriosis	Female Urogenital Diseases and Pregnancy Complications	345275	HSD17B13	hydroxysteroid (17-beta) dehydrogenase 13		oxidoreductase	0.000567009	0.000567009	2
Endometriosis	Female Urogenital Diseases and Pregnancy Complications	373156	GSTK1	glutathione S-transferase kappa 1		transfer/carrier protein	0.00141752	0.00141752	5
Endometriosis	Female Urogenital Diseases and Pregnancy Complications	375056	MIA3	melanoma inhibitory activity family, member 3		signaling molecule	0.000283505	0.000283505	1
Endometriosis	Female Urogenital Diseases and Pregnancy Complications	387332	TBPL2	TATA box binding protein like 2		nucleic acid binding; transcription factor	0.000283505	0.000283505	1
Endometriosis	Female Urogenital Diseases and Pregnancy Complications	387496	RASL11A	RAS-like, family 11, member A		enzyme modulator	0.21	0.21	1
Endometriosis	Female Urogenital Diseases and Pregnancy Complications	389558	FAM180A	family with sequence similarity 180, member A			0.21	0.21	1
Endometriosis	Female Urogenital Diseases and Pregnancy Complications	391109	OR10K1	olfactory receptor, family 10, subfamily K, member 1	Signal Transduction		0.000283505	0.000283505	1
Endometriosis	Female Urogenital Diseases and Pregnancy Complications	406903	MIR10B	microRNA 10b			0.000283505	0.000283505	1
Endometriosis	Female Urogenital Diseases and Pregnancy Complications	406937	MIR145	microRNA 145			0.000283505	0.000283505	1
Endometriosis	Female Urogenital Diseases and Pregnancy Complications	406952	MIR17	microRNA 17			0.000283505	0.000283505	1
Endometriosis	Female Urogenital Diseases and Pregnancy Complications	406991	MIR21	microRNA 21			0.210284	0.210284	1
Endometriosis	Female Urogenital Diseases and Pregnancy Complications	407004	MIR22	microRNA 22			0.000283505	0.000283505	1
Endometriosis	Female Urogenital Diseases and Pregnancy Complications	442891	MIR135B	microRNA 135b			0.000283505	0.000283505	1
Endometriosis	Female Urogenital Diseases and Pregnancy Complications	442920	MIR196B	microRNA 196b			0.000283505	0.000283505	1
Endometriosis	Female Urogenital Diseases and Pregnancy Complications	449493	DEFA10P	defensin, alpha 10 pseudogene			0.00231707	0.00231707	1
Endometriosis	Female Urogenital Diseases and Pregnancy Complications	497258	BDNF-AS	BDNF antisense RNA			0.000283505	0.000283505	1
Endometriosis	Female Urogenital Diseases and Pregnancy Complications	574484	MIR520G	microRNA 520g			0.000283505	0.000283505	1
Endometriosis	Female Urogenital Diseases and Pregnancy Complications	723961	INS-IGF2	INS-IGF2 readthrough		signaling molecule	0.000850514	0.000850514	3
Endometriosis	Female Urogenital Diseases and Pregnancy Complications	728378	POTEF	POTE ankyrin domain family, member F			0.000567009	0.000567009	2
Endometriosis	Female Urogenital Diseases and Pregnancy Complications	729230	CCR2	chemokine (C-C motif) receptor 2	Signal Transduction; Immune System	receptor	0.000567009	0.000567009	2
Endometriosis	Female Urogenital Diseases and Pregnancy Complications	100048912	CDKN2B-AS1	CDKN2B antisense RNA 1			0.210851	0.210851	3
Endometriosis	Female Urogenital Diseases and Pregnancy Complications	100132285	KIR2DS2	killer cell immunoglobulin-like receptor, two domains, short cytoplasmic tail, 2	Immune System	defense/immunity protein; receptor; signaling molecule	0.000283505	0.000283505	1
Endometriosis	Female Urogenital Diseases and Pregnancy Complications	100188863	ENDO1	Endometriosis, susceptibility to, 1			0.210284	0.210284	1
b) Multiple Sclerosis-related genes
Disease Name	MeSH Disease Class	Gene	Symbol	Gene Name	Pathway	Panther Protein Class	Score	Score	# Of PMIDs
Multiple Sclerosis	Nervous System Diseases;Immune System Diseases	2	A2M	alpha-2-macroglobulin		defense/immunity protein; enzyme modulator; signaling molecule	0.00280608	0.00280608	2
Multiple Sclerosis	Nervous System Diseases;Immune System Diseases	19	ABCA1	ATP-binding cassette, sub-family A (ABC1), member 1		transporter	0.000850514	0.000850514	3
Multiple Sclerosis	Nervous System Diseases;Immune System Diseases	40	ASIC2	acid sensing (proton gated) ion channel 2		transporter	0.00260057	0.00260057	1
Multiple Sclerosis	Nervous System Diseases;Immune System Diseases	41	ASIC1	acid sensing (proton gated) ion channel 1		transporter	0.000283505	0.000283505	1
Multiple Sclerosis	Nervous System Diseases;Immune System Diseases	52	ACP1	acid phosphatase 1, soluble		hydrolase; oxidoreductase; phosphatase	0.000567009	0.000567009	2
Multiple Sclerosis	Nervous System Diseases;Immune System Diseases	116	ADCYAP1	adenylate cyclase activating polypeptide 1 (pituitary)		signaling molecule	0.00260057	0.00260057	1
Multiple Sclerosis	Nervous System Diseases;Immune System Diseases	142	PARP1	poly (ADP-ribose) polymerase 1		transferase	0.00260057	0.00260057	2
Multiple Sclerosis	Nervous System Diseases;Immune System Diseases	154	ADRB2	adrenoceptor beta 2, surface		receptor	0.00260057	0.00260057	1
Multiple Sclerosis	Nervous System Diseases;Immune System Diseases	177	AGER	advanced glycosylation end product-specific receptor		cell adhesion molecule; defense/immunity protein; receptor; transmembrane receptor regulatory/adaptor protein	0.000567009	0.000567009	2
Multiple Sclerosis	Nervous System Diseases;Immune System Diseases	182	JAG1	jagged 1		defense/immunity protein; receptor; signaling molecule; transcription factor	0.00260057	0.00260057	1
Multiple Sclerosis	Nervous System Diseases;Immune System Diseases	183	AGT	angiotensinogen (serpin peptidase inhibitor, clade A, member 8)		enzyme modulator	0.00337309	0.00337309	4
Multiple Sclerosis	Nervous System Diseases;Immune System Diseases	199	AIF1	allograft inflammatory factor 1		calcium-binding protein	0.00231707	0.00231707	1
Multiple Sclerosis	Nervous System Diseases;Immune System Diseases	213	ALB	albumin		transfer/carrier protein	0.000283505	0.000283505	1
Multiple Sclerosis	Nervous System Diseases;Immune System Diseases	214	ALCAM	activated leukocyte cell adhesion molecule		cell adhesion molecule; receptor	0.000567009	0.000567009	2
Multiple Sclerosis	Nervous System Diseases;Immune System Diseases	238	ALK	anaplastic lymphoma receptor tyrosine kinase			0.00463414	0.00463414	2
Multiple Sclerosis	Nervous System Diseases;Immune System Diseases	268	AMH	anti-Mullerian hormone			0.000567009	0.000567009	2
Multiple Sclerosis	Nervous System Diseases;Immune System Diseases	328	APEX1	APEX nuclease (multifunctional DNA repair enzyme) 1			0.00231707	0.00231707	1
Multiple Sclerosis	Nervous System Diseases;Immune System Diseases	329	BIRC2	baculoviral IAP repeat containing 2		enzyme modulator	0.00252258	0.00252258	1
Multiple Sclerosis	Nervous System Diseases;Immune System Diseases	330	BIRC3	baculoviral IAP repeat containing 3		enzyme modulator	0.00252258	0.00252258	1
Multiple Sclerosis	Nervous System Diseases;Immune System Diseases	331	XIAP	X-linked inhibitor of apoptosis, E3 ubiquitin protein ligase		enzyme modulator	0.00252258	0.00252258	1
Multiple Sclerosis	Nervous System Diseases;Immune System Diseases	335	APOA1	apolipoprotein A-I			0.00288408	0.00288408	2
Multiple Sclerosis	Nervous System Diseases;Immune System Diseases	341	APOC1	apolipoprotein C-I			0.00231707	0.00231707	1
Multiple Sclerosis	Nervous System Diseases;Immune System Diseases	344	APOC2	apolipoprotein C-II		hydrolase; transfer/carrier protein; transporter	0.00260057	0.00260057	1
Multiple Sclerosis	Nervous System Diseases;Immune System Diseases	347	APOD	apolipoprotein D			0.000283505	0.000283505	1
Multiple Sclerosis	Nervous System Diseases;Immune System Diseases	348	APOE	apolipoprotein E			0.302967	0.302967	68
Multiple Sclerosis	Nervous System Diseases;Immune System Diseases	355	FAS	Fas cell surface death receptor		receptor	0.0254102	0.0254102	12
Multiple Sclerosis	Nervous System Diseases;Immune System Diseases	356	FASLG	Fas ligand (TNF superfamily, member 6)		signaling molecule	0.00975728	0.00975728	4
Multiple Sclerosis	Nervous System Diseases;Immune System Diseases	361	AQP4	aquaporin 4		transfer/carrier protein; transporter	0.00617917	0.00617917	6
Multiple Sclerosis	Nervous System Diseases;Immune System Diseases	410	ARSA	arylsulfatase A	Metabolism of proteins; Metabolism	hydrolase	0.000850514	0.000850514	3
Multiple Sclerosis	Nervous System Diseases;Immune System Diseases	467	ATF3	activating transcription factor 3		nucleic acid binding; transcription factor	0.000283505	0.000283505	1
Multiple Sclerosis	Nervous System Diseases;Immune System Diseases	560	AZF1	azoospermia factor 1			0.000283505	0.000283505	1
Multiple Sclerosis	Nervous System Diseases;Immune System Diseases	567	B2M	beta-2-microglobulin		defense/immunity protein	0.000283505	0.000283505	1
Multiple Sclerosis	Nervous System Diseases;Immune System Diseases	581	BAX	BCL2-associated X protein		signaling molecule	0.00260057	0.00260057	2
Multiple Sclerosis	Nervous System Diseases;Immune System Diseases	590	BCHE	butyrylcholinesterase		hydrolase	0.21	0.21	1
Multiple Sclerosis	Nervous System Diseases;Immune System Diseases	596	BCL2	B-cell CLL/lymphoma 2	Programmed Cell Death; Immune System	signaling molecule	0.00316758	0.00316758	4
Multiple Sclerosis	Nervous System Diseases;Immune System Diseases	598	BCL2L1	BCL2-like 1		signaling molecule	0.00512315	0.00512315	3
Multiple Sclerosis	Nervous System Diseases;Immune System Diseases	599	BCL2L2	BCL2-like 2		signaling molecule	0.000283505	0.000283505	1
Multiple Sclerosis	Nervous System Diseases;Immune System Diseases	623	BDKRB1	bradykinin receptor B1		receptor	0.00280608	0.00280608	2
Multiple Sclerosis	Nervous System Diseases;Immune System Diseases	627	BDNF	brain-derived neurotrophic factor		signaling molecule	0.0188495	0.0188495	18
Multiple Sclerosis	Nervous System Diseases;Immune System Diseases	629	CFB	complement factor B		cell adhesion molecule; defense/immunity protein; hydrolase; protease; receptor; transfer/carrier protein	0.00463414	0.00463414	2
Multiple Sclerosis	Nervous System Diseases;Immune System Diseases	636	BICD1	bicaudal D homolog 1 (Drosophila)			0.00231707	0.00231707	1
Multiple Sclerosis	Nervous System Diseases;Immune System Diseases	640	BLK	BLK proto-oncogene, Src family tyrosine kinase		kinase; transferase	0.000283505	0.000283505	1
Multiple Sclerosis	Nervous System Diseases;Immune System Diseases	643	CXCR5	chemokine (C-X-C motif) receptor 5		receptor	0.00288408	0.00288408	3
Multiple Sclerosis	Nervous System Diseases;Immune System Diseases	649	BMP1	bone morphogenetic protein 1		cell adhesion molecule; enzyme modulator; extracellular matrix protein; hydrolase; oxidoreductase; protease; receptor; signal...	0.000283505	0.000283505	1
Multiple Sclerosis	Nervous System Diseases;Immune System Diseases	650	BMP2	bone morphogenetic protein 2	Signal Transduction; Extracellular matrix organization	signaling molecule	0.000283505	0.000283505	1
Multiple Sclerosis	Nervous System Diseases;Immune System Diseases	652	BMP4	bone morphogenetic protein 4		signaling molecule	0.000283505	0.000283505	1
Multiple Sclerosis	Nervous System Diseases;Immune System Diseases	653	BMP5	bone morphogenetic protein 5		signaling molecule	0.000283505	0.000283505	1
Multiple Sclerosis	Nervous System Diseases;Immune System Diseases	655	BMP7	bone morphogenetic protein 7	Extracellular matrix organization	signaling molecule	0.000283505	0.000283505	1
Multiple Sclerosis	Nervous System Diseases;Immune System Diseases	667	DST	dystonin		cytoskeletal protein	0.000283505	0.000283505	1
Multiple Sclerosis	Nervous System Diseases;Immune System Diseases	672	BRCA1	breast cancer 1, early onset		ligase	0.00260057	0.00260057	2
Multiple Sclerosis	Nervous System Diseases;Immune System Diseases	675	BRCA2	breast cancer 2, early onset		nucleic acid binding	0.00231707	0.00231707	1
Multiple Sclerosis	Nervous System Diseases;Immune System Diseases	677	ZFP36L1	ZFP36 ring finger protein-like 1		nucleic acid binding	0.00231707	0.00231707	1
Multiple Sclerosis	Nervous System Diseases;Immune System Diseases	694	BTG1	B-cell translocation gene 1, anti-proliferative			0.00260057	0.00260057	1
Multiple Sclerosis	Nervous System Diseases;Immune System Diseases	706	TSPO	translocator protein (18kDa)		receptor; transporter	0.000283505	0.000283505	1
Multiple Sclerosis	Nervous System Diseases;Immune System Diseases	717	C2	complement component 2		cell adhesion molecule; defense/immunity protein; hydrolase; protease; receptor; transfer/carrier protein	0.00231707	0.00231707	1
Multiple Sclerosis	Nervous System Diseases;Immune System Diseases	718	C3	complement component 3		defense/immunity protein; enzyme modulator; signaling molecule	0.000283505	0.000283505	1
Multiple Sclerosis	Nervous System Diseases;Immune System Diseases	719	C3AR1	complement component 3a receptor 1		receptor	0.000283505	0.000283505	1
Multiple Sclerosis	Nervous System Diseases;Immune System Diseases	730	C7	complement component 7		cell adhesion molecule; defense/immunity protein; hydrolase; protease; receptor; transfer/carrier protein	0.00231707	0.00231707	1
Multiple Sclerosis	Nervous System Diseases;Immune System Diseases	831	CAST	calpastatin		enzyme modulator	0.000283505	0.000283505	1
Multiple Sclerosis	Nervous System Diseases;Immune System Diseases	834	CASP1	caspase 1, apoptosis-related cysteine peptidase		enzyme modulator; hydrolase; protease	0.00337309	0.00337309	3
Multiple Sclerosis	Nervous System Diseases;Immune System Diseases	835	CASP2	caspase 2, apoptosis-related cysteine peptidase		enzyme modulator; hydrolase; protease	0.00231707	0.00231707	1
Multiple Sclerosis	Nervous System Diseases;Immune System Diseases	836	CASP3	caspase 3, apoptosis-related cysteine peptidase		enzyme modulator; hydrolase; protease	0.00231707	0.00231707	1
Multiple Sclerosis	Nervous System Diseases;Immune System Diseases	838	CASP5	caspase 5, apoptosis-related cysteine peptidase		enzyme modulator; hydrolase; protease	0.00231707	0.00231707	1
Multiple Sclerosis	Nervous System Diseases;Immune System Diseases	840	CASP7	caspase 7, apoptosis-related cysteine peptidase		enzyme modulator; hydrolase; protease	0.00231707	0.00231707	1
Multiple Sclerosis	Nervous System Diseases;Immune System Diseases	841	CASP8	caspase 8, apoptosis-related cysteine peptidase		enzyme modulator; hydrolase; protease	0.00288408	0.00288408	2
Multiple Sclerosis	Nervous System Diseases;Immune System Diseases	842	CASP9	caspase 9, apoptosis-related cysteine peptidase		enzyme modulator; hydrolase; protease	0.00260057	0.00260057	1
Multiple Sclerosis	Nervous System Diseases;Immune System Diseases	843	CASP10	caspase 10, apoptosis-related cysteine peptidase		enzyme modulator; hydrolase; protease	0.00231707	0.00231707	1
Multiple Sclerosis	Nervous System Diseases;Immune System Diseases	847	CAT	catalase		oxidoreductase	0.00252258	0.00252258	1
Multiple Sclerosis	Nervous System Diseases;Immune System Diseases	857	CAV1	caveolin 1, caveolae protein, 22kDa		enzyme modulator; membrane traffic protein; structural protein; transmembrane receptor regulatory/adaptor protein	0.00288408	0.00288408	2
Multiple Sclerosis	Nervous System Diseases;Immune System Diseases	868	CBLB	Cbl proto-oncogene B, E3 ubiquitin protein ligase		ligase	0.217802	0.217802	5
Multiple Sclerosis	Nervous System Diseases;Immune System Diseases	902	CCNH	cyclin H		enzyme modulator; nucleic acid binding; transcription factor	0.00231707	0.00231707	1
Multiple Sclerosis	Nervous System Diseases;Immune System Diseases	909	CD1A	CD1a molecule		defense/immunity protein; receptor	0.00288408	0.00288408	2
Multiple Sclerosis	Nervous System Diseases;Immune System Diseases	910	CD1B	CD1b molecule		defense/immunity protein; receptor	0.000850514	0.000850514	3
Multiple Sclerosis	Nervous System Diseases;Immune System Diseases	911	CD1C	CD1c molecule		defense/immunity protein; receptor	0.000567009	0.000567009	2
Multiple Sclerosis	Nervous System Diseases;Immune System Diseases	912	CD1D	CD1d molecule		defense/immunity protein; receptor	0.000567009	0.000567009	2
Multiple Sclerosis	Nervous System Diseases;Immune System Diseases	913	CD1E	CD1e molecule		defense/immunity protein; receptor	0.00288408	0.00288408	2
Multiple Sclerosis	Nervous System Diseases;Immune System Diseases	920	CD4	CD4 molecule	Immune System	defense/immunity protein; receptor	0.00512315	0.00512315	2
Multiple Sclerosis	Nervous System Diseases;Immune System Diseases	923	CD6	CD6 molecule		hydrolase; oxidoreductase; protease; receptor	0.221869	0.221869	7
Multiple Sclerosis	Nervous System Diseases;Immune System Diseases	925	CD8A	CD8a molecule		defense/immunity protein; receptor	0.00280608	0.00280608	2
Multiple Sclerosis	Nervous System Diseases;Immune System Diseases	929	CD14	CD14 molecule			0.00764573	0.00764573	3
Multiple Sclerosis	Nervous System Diseases;Immune System Diseases	930	CD19	CD19 molecule			0.000567009	0.000567009	2
Multiple Sclerosis	Nervous System Diseases;Immune System Diseases	931	MS4A1	membrane-spanning 4-domains, subfamily A, member 1		receptor	0.000567009	0.000567009	2
Multiple Sclerosis	Nervous System Diseases;Immune System Diseases	940	CD28	CD28 molecule		signaling molecule	0.0042236	0.0042236	7
Multiple Sclerosis	Nervous System Diseases;Immune System Diseases	941	CD80	CD80 molecule		ligase	0.00540665	0.00540665	4
Multiple Sclerosis	Nervous System Diseases;Immune System Diseases	942	CD86	CD86 molecule		defense/immunity protein; ligase; receptor; signaling molecule	0.00723471	0.00723471	4
Multiple Sclerosis	Nervous System Diseases;Immune System Diseases	947	CD34	CD34 molecule			0.00113402	0.00113402	4
Multiple Sclerosis	Nervous System Diseases;Immune System Diseases	953	ENTPD1	ectonucleoside triphosphate diphosphohydrolase 1		hydrolase; phosphatase	0.00280608	0.00280608	2
Multiple Sclerosis	Nervous System Diseases;Immune System Diseases	958	CD40	CD40 molecule, TNF receptor superfamily member 5		receptor	0.221536	0.221536	10
Multiple Sclerosis	Nervous System Diseases;Immune System Diseases	959	CD40LG	CD40 ligand		signaling molecule	0.00337309	0.00337309	3
Multiple Sclerosis	Nervous System Diseases;Immune System Diseases	960	CD44	CD44 molecule (Indian blood group)	Hemostasis; Extracellular matrix organization; Immune System; Metabolism		0.00280608	0.00280608	2
Multiple Sclerosis	Nervous System Diseases;Immune System Diseases	961	CD47	CD47 molecule		cell adhesion molecule; defense/immunity protein; enzyme modulator; receptor	0.00141752	0.00141752	5
Multiple Sclerosis	Nervous System Diseases;Immune System Diseases	965	CD58	CD58 molecule			0.237472	0.237472	15
Multiple Sclerosis	Nervous System Diseases;Immune System Diseases	1022	CDK7	cyclin-dependent kinase 7		kinase; transferase	0.00231707	0.00231707	1
Multiple Sclerosis	Nervous System Diseases;Immune System Diseases	1028	CDKN1C	cyclin-dependent kinase inhibitor 1C (p57, Kip2)		enzyme modulator	0.000283505	0.000283505	1
Multiple Sclerosis	Nervous System Diseases;Immune System Diseases	1029	CDKN2A	cyclin-dependent kinase inhibitor 2A		enzyme modulator	0.000283505	0.000283505	1
Multiple Sclerosis	Nervous System Diseases;Immune System Diseases	1032	CDKN2D	cyclin-dependent kinase inhibitor 2D (p19, inhibits CDK4)		cytoskeletal protein	0.000283505	0.000283505	1
Multiple Sclerosis	Nervous System Diseases;Immune System Diseases	1039	CDR2	cerebellar degeneration-related protein 2, 62kDa		nucleic acid binding	0.000850514	0.000850514	3
Multiple Sclerosis	Nervous System Diseases;Immune System Diseases	1041	CDSN	corneodesmosin			0.00260057	0.00260057	2
Multiple Sclerosis	Nervous System Diseases;Immune System Diseases	1045	CDX2	caudal type homeobox 2		nucleic acid binding; transcription factor	0.000283505	0.000283505	1
Multiple Sclerosis	Nervous System Diseases;Immune System Diseases	1116	CHI3L1	chitinase 3-like 1 (cartilage glycoprotein-39)		hydrolase	0.000850514	0.000850514	3
Multiple Sclerosis	Nervous System Diseases;Immune System Diseases	1122	CHML	choroideremia-like (Rab escort protein 2)		enzyme modulator; transferase	0.00231707	0.00231707	1
Multiple Sclerosis	Nervous System Diseases;Immune System Diseases	1129	CHRM2	cholinergic receptor, muscarinic 2	Signal Transduction	receptor	0.00231707	0.00231707	1
Multiple Sclerosis	Nervous System Diseases;Immune System Diseases	1131	CHRM3	cholinergic receptor, muscarinic 3		receptor	0.00231707	0.00231707	1
Multiple Sclerosis	Nervous System Diseases;Immune System Diseases	1154	CISH	cytokine inducible SH2-containing protein	Immune System	enzyme modulator; signaling molecule	0.000567009	0.000567009	2
Multiple Sclerosis	Nervous System Diseases;Immune System Diseases	1161	ERCC8	excision repair cross-complementation group 8	DNA Repair	receptor	0.00231707	0.00231707	1
Multiple Sclerosis	Nervous System Diseases;Immune System Diseases	1230	CCR1	chemokine (C-C motif) receptor 1	Signal Transduction	receptor	0.00231707	0.00231707	1
Multiple Sclerosis	Nervous System Diseases;Immune System Diseases	1233	CCR4	chemokine (C-C motif) receptor 4	Signal Transduction	receptor	0.000567009	0.000567009	2
Multiple Sclerosis	Nervous System Diseases;Immune System Diseases	1234	CCR5	chemokine (C-C motif) receptor 5 (gene/pseudogene)		receptor	0.053117	0.053117	29
Multiple Sclerosis	Nervous System Diseases;Immune System Diseases	1236	CCR7	chemokine (C-C motif) receptor 7	Signal Transduction	receptor	0.00252258	0.00252258	1
Multiple Sclerosis	Nervous System Diseases;Immune System Diseases	1267	CNP	2',3'-cyclic nucleotide 3' phosphodiesterase		hydrolase	0.00308959	0.00308959	3
Multiple Sclerosis	Nervous System Diseases;Immune System Diseases	1268	CNR1	cannabinoid receptor 1 (brain)	Signal Transduction	receptor	0.215201	0.215201	4
Multiple Sclerosis	Nervous System Diseases;Immune System Diseases	1269	CNR2	cannabinoid receptor 2 (macrophage)	Signal Transduction	receptor	0.00337309	0.00337309	3
Multiple Sclerosis	Nervous System Diseases;Immune System Diseases	1270	CNTF	ciliary neurotrophic factor		signaling molecule	0.0108133	0.0108133	5
Multiple Sclerosis	Nervous System Diseases;Immune System Diseases	1312	COMT	catechol-O-methyltransferase	Neuronal System; Metabolism	transferase	0.00288408	0.00288408	3
Multiple Sclerosis	Nervous System Diseases;Immune System Diseases	1365	CLDN3	claudin 3	Cell-Cell communication	cell junction protein	0.000283505	0.000283505	1
Multiple Sclerosis	Nervous System Diseases;Immune System Diseases	1380	CR2	complement component (3d/Epstein Barr virus) receptor 2		cell adhesion molecule; defense/immunity protein; hydrolase; protease; receptor; transfer/carrier protein	0.000283505	0.000283505	1
Multiple Sclerosis	Nervous System Diseases;Immune System Diseases	1385	CREB1	cAMP responsive element binding protein 1	Developmental Biology; Immune System; Organelle biogenesis and maintenance; Neuronal System; Circadian Clock; Signal Transduc...	nucleic acid binding; transcription factor	0.000283505	0.000283505	1
Multiple Sclerosis	Nervous System Diseases;Immune System Diseases	1394	CRHR1	corticotropin releasing hormone receptor 1	Signal Transduction	defense/immunity protein; receptor	0.000283505	0.000283505	1
Multiple Sclerosis	Nervous System Diseases;Immune System Diseases	1398	CRK	v-crk avian sarcoma virus CT10 oncogene homolog	Hemostasis; Immune System; Signal Transduction		0.000283505	0.000283505	1
Multiple Sclerosis	Nervous System Diseases;Immune System Diseases	1410	CRYAB	crystallin, alpha B		chaperone; structural protein	0.01622	0.01622	9
Multiple Sclerosis	Nervous System Diseases;Immune System Diseases	1420	CRYGC	crystallin, gamma C			0.000283505	0.000283505	1
Multiple Sclerosis	Nervous System Diseases;Immune System Diseases	1429	CRYZ	crystallin, zeta (quinone reductase)		oxidoreductase	0.000283505	0.000283505	1
Multiple Sclerosis	Nervous System Diseases;Immune System Diseases	1432	MAPK14	mitogen-activated protein kinase 14		kinase; transferase	0.000283505	0.000283505	1
Multiple Sclerosis	Nervous System Diseases;Immune System Diseases	1436	CSF1R	colony stimulating factor 1 receptor			0.000283505	0.000283505	1
Multiple Sclerosis	Nervous System Diseases;Immune System Diseases	1437	CSF2	colony stimulating factor 2 (granulocyte-macrophage)	Hemostasis; Immune System; Signal Transduction	signaling molecule	0.00878864	0.00878864	31
Multiple Sclerosis	Nervous System Diseases;Immune System Diseases	1448	CSN3	casein kappa			0.000283505	0.000283505	1
Multiple Sclerosis	Nervous System Diseases;Immune System Diseases	1471	CST3	cystatin C		enzyme modulator	0.000283505	0.000283505	1
Multiple Sclerosis	Nervous System Diseases;Immune System Diseases	1493	CTLA4	cytotoxic T-lymphocyte-associated protein 4	Immune System	signaling molecule	0.0674103	0.0674103	44
Multiple Sclerosis	Nervous System Diseases;Immune System Diseases	1520	CTSS	cathepsin S	Extracellular matrix organization; Immune System	hydrolase; protease	0.00463414	0.00463414	2
Multiple Sclerosis	Nervous System Diseases;Immune System Diseases	1522	CTSZ	cathepsin Z		hydrolase; protease	0.000283505	0.000283505	1
Multiple Sclerosis	Nervous System Diseases;Immune System Diseases	1523	CUX1	cut-like homeobox 1		nucleic acid binding; transcription factor	0.000283505	0.000283505	1
Multiple Sclerosis	Nervous System Diseases;Immune System Diseases	1524	CX3CR1	chemokine (C-X3-C motif) receptor 1	Signal Transduction	receptor	0.00337309	0.00337309	4
Multiple Sclerosis	Nervous System Diseases;Immune System Diseases	1565	CYP2D6	cytochrome P450, family 2, subfamily D, polypeptide 6	Metabolism		0.00288408	0.00288408	3
Multiple Sclerosis	Nervous System Diseases;Immune System Diseases	1591	CYP24A1	cytochrome P450, family 24, subfamily A, polypeptide 1	Metabolism	oxidoreductase	0.00491764	0.00491764	3
Multiple Sclerosis	Nervous System Diseases;Immune System Diseases	1594	CYP27B1	cytochrome P450, family 27, subfamily B, polypeptide 1	Metabolism	oxidoreductase	0.0114873	0.0114873	18
Multiple Sclerosis	Nervous System Diseases;Immune System Diseases	1601	DAB2	Dab, mitogen-responsive phosphoprotein, homolog 2 (Drosophila)	Membrane Trafficking	signaling molecule	0.00231707	0.00231707	1
Multiple Sclerosis	Nervous System Diseases;Immune System Diseases	1620	BRINP1	bone morphogenetic protein/retinoic acid inducible neural-specific 1			0.0069512	0.0069512	3
Multiple Sclerosis	Nervous System Diseases;Immune System Diseases	1621	DBH	dopamine beta-hydroxylase (dopamine beta-monooxygenase)	Metabolism		0.00231707	0.00231707	1
Multiple Sclerosis	Nervous System Diseases;Immune System Diseases	1628	DBP	D site of albumin promoter (albumin D-box) binding protein		nucleic acid binding; transcription factor	0.00260057	0.00260057	2
Multiple Sclerosis	Nervous System Diseases;Immune System Diseases	1634	DCN	decorin	Extracellular matrix organization; Metabolism	extracellular matrix protein; receptor	0.000283505	0.000283505	1
Multiple Sclerosis	Nervous System Diseases;Immune System Diseases	1636	ACE	angiotensin I converting enzyme	Metabolism of proteins		0.00345109	0.00345109	4
Multiple Sclerosis	Nervous System Diseases;Immune System Diseases	1639	DCTN1	dynactin 1	Metabolism of proteins; Immune System; Cell Cycle; Organelle biogenesis and maintenance	chaperone; cytoskeletal protein	0.00231707	0.00231707	1
Multiple Sclerosis	Nervous System Diseases;Immune System Diseases	1643	DDB2	damage-specific DNA binding protein 2, 48kDa	DNA Repair	nucleic acid binding	0.00231707	0.00231707	1
Multiple Sclerosis	Nervous System Diseases;Immune System Diseases	1666	DECR1	2,4-dienoyl CoA reductase 1, mitochondrial	Metabolism	oxidoreductase	0.000283505	0.000283505	1
Multiple Sclerosis	Nervous System Diseases;Immune System Diseases	1717	DHCR7	7-dehydrocholesterol reductase		oxidoreductase; receptor	0.000283505	0.000283505	1
Multiple Sclerosis	Nervous System Diseases;Immune System Diseases	1728	NQO1	NAD(P)H dehydrogenase, quinone 1	Metabolism		0.000567009	0.000567009	2
Multiple Sclerosis	Nervous System Diseases;Immune System Diseases	1803	DPP4	dipeptidyl-peptidase 4	Metabolism of proteins	hydrolase; protease	0.000567009	0.000567009	2
Multiple Sclerosis	Nervous System Diseases;Immune System Diseases	1808	DPYSL2	dihydropyrimidinase-like 2	Developmental Biology	hydrolase	0.000283505	0.000283505	1
Multiple Sclerosis	Nervous System Diseases;Immune System Diseases	1811	SLC26A3	solute carrier family 26 (anion exchanger), member 3	Transmembrane transport of small molecules	transporter	0.000283505	0.000283505	1
Multiple Sclerosis	Nervous System Diseases;Immune System Diseases	1813	DRD2	dopamine receptor D2	Signal Transduction	receptor	0.000283505	0.000283505	1
Multiple Sclerosis	Nervous System Diseases;Immune System Diseases	1814	DRD3	dopamine receptor D3	Signal Transduction	receptor	0.00231707	0.00231707	1
Multiple Sclerosis	Nervous System Diseases;Immune System Diseases	1834	DSPP	dentin sialophosphoprotein	Extracellular matrix organization		0.000283505	0.000283505	1
Multiple Sclerosis	Nervous System Diseases;Immune System Diseases	1843	DUSP1	dual specificity phosphatase 1		enzyme modulator; hydrolase; phosphatase	0.00231707	0.00231707	1
Multiple Sclerosis	Nervous System Diseases;Immune System Diseases	1879	EBF1	early B-cell factor 1	Developmental Biology		0.00744022	0.00744022	2
Multiple Sclerosis	Nervous System Diseases;Immune System Diseases	1901	S1PR1	sphingosine-1-phosphate receptor 1	Signal Transduction	receptor	0.00113402	0.00113402	4
Multiple Sclerosis	Nervous System Diseases;Immune System Diseases	1917	EEF1A2	eukaryotic translation elongation factor 1 alpha 2	Metabolism of proteins; Gene Expression	enzyme modulator; hydrolase; nucleic acid binding	0.000283505	0.000283505	1
Multiple Sclerosis	Nervous System Diseases;Immune System Diseases	2019	EN1	engrailed homeobox 1		nucleic acid binding; transcription factor	0.00231707	0.00231707	1
Multiple Sclerosis	Nervous System Diseases;Immune System Diseases	2056	EPO	erythropoietin	Cellular responses to stress	signaling molecule	0.000567009	0.000567009	2
Multiple Sclerosis	Nervous System Diseases;Immune System Diseases	2065	ERBB3	erb-b2 receptor tyrosine kinase 3	Immune System; Signal Transduction		0.00231707	0.00231707	1
Multiple Sclerosis	Nervous System Diseases;Immune System Diseases	2067	ERCC1	excision repair cross-complementation group 1	DNA Repair	nucleic acid binding	0.00231707	0.00231707	1
Multiple Sclerosis	Nervous System Diseases;Immune System Diseases	2068	ERCC2	excision repair cross-complementation group 2	DNA Repair; Gene Expression; Metabolism	nucleic acid binding	0.00231707	0.00231707	1
Multiple Sclerosis	Nervous System Diseases;Immune System Diseases	2071	ERCC3	excision repair cross-complementation group 3	DNA Repair; Gene Expression	hydrolase; nucleic acid binding	0.00231707	0.00231707	1
Multiple Sclerosis	Nervous System Diseases;Immune System Diseases	2072	ERCC4	excision repair cross-complementation group 4	DNA Repair	nucleic acid binding	0.00231707	0.00231707	1
Multiple Sclerosis	Nervous System Diseases;Immune System Diseases	2073	ERCC5	excision repair cross-complementation group 5	DNA Repair	hydrolase; nucleic acid binding	0.00231707	0.00231707	1
Multiple Sclerosis	Nervous System Diseases;Immune System Diseases	2074	ERCC6	excision repair cross-complementation group 6	DNA Repair; Gene Expression	nucleic acid binding	0.00231707	0.00231707	1
Multiple Sclerosis	Nervous System Diseases;Immune System Diseases	2086	ERV3-1	endogenous retrovirus group 3, member 1		viral protein	0.000567009	0.000567009	2
Multiple Sclerosis	Nervous System Diseases;Immune System Diseases	2099	ESR1	estrogen receptor 1	Signal Transduction; Gene Expression	nucleic acid binding; receptor; transcription factor	0.00373459	0.00373459	5
Multiple Sclerosis	Nervous System Diseases;Immune System Diseases	2123	EVI2A	ecotropic viral integration site 2A		receptor	0.000283505	0.000283505	1
Multiple Sclerosis	Nervous System Diseases;Immune System Diseases	2150	F2RL1	coagulation factor II (thrombin) receptor-like 1	Signal Transduction	receptor	0.00280608	0.00280608	1
Multiple Sclerosis	Nervous System Diseases;Immune System Diseases	2158	F9	coagulation factor IX	Hemostasis; Metabolism of proteins	calcium-binding protein; defense/immunity protein; hydrolase; protease	0.000283505	0.000283505	1
Multiple Sclerosis	Nervous System Diseases;Immune System Diseases	2173	FABP7	fatty acid binding protein 7, brain		transfer/carrier protein	0.000283505	0.000283505	1
Multiple Sclerosis	Nervous System Diseases;Immune System Diseases	2194	FASN	fatty acid synthase	Metabolism	hydrolase; ligase; oxidoreductase; transferase	0.00113402	0.00113402	4
Multiple Sclerosis	Nervous System Diseases;Immune System Diseases	2209	FCGR1A	Fc fragment of IgG, high affinity Ia, receptor (CD64)	Immune System	cell adhesion molecule; defense/immunity protein; receptor	0.000850514	0.000850514	3
Multiple Sclerosis	Nervous System Diseases;Immune System Diseases	2212	FCGR2A	Fc fragment of IgG, low affinity IIa, receptor (CD32)	Immune System	cell adhesion molecule; defense/immunity protein; receptor	0.00231707	0.00231707	1
Multiple Sclerosis	Nervous System Diseases;Immune System Diseases	2214	FCGR3A	Fc fragment of IgG, low affinity IIIa, receptor (CD16a)		cell adhesion molecule; defense/immunity protein; receptor	0.00260057	0.00260057	2
Multiple Sclerosis	Nervous System Diseases;Immune System Diseases	2215	FCGR3B	Fc fragment of IgG, low affinity IIIb, receptor (CD16b)		cell adhesion molecule; defense/immunity protein; receptor	0.00260057	0.00260057	2
Multiple Sclerosis	Nervous System Diseases;Immune System Diseases	2217	FCGRT	Fc fragment of IgG, receptor, transporter, alpha		defense/immunity protein; receptor	0.000567009	0.000567009	2
Multiple Sclerosis	Nervous System Diseases;Immune System Diseases	2237	FEN1	flap structure-specific endonuclease 1	Cell Cycle; DNA Repair		0.00231707	0.00231707	1
Multiple Sclerosis	Nervous System Diseases;Immune System Diseases	2262	GPC5	glypican 5	Signal Transduction; Metabolism	cell adhesion molecule; extracellular matrix protein	0.0120744	0.0120744	4
Multiple Sclerosis	Nervous System Diseases;Immune System Diseases	2271	FH	fumarate hydratase	Metabolism	lyase	0.00231707	0.00231707	1
Multiple Sclerosis	Nervous System Diseases;Immune System Diseases	2309	FOXO3	forkhead box O3	Developmental Biology; Immune System; Signal Transduction	nucleic acid binding; transcription factor	0.00231707	0.00231707	1
Multiple Sclerosis	Nervous System Diseases;Immune System Diseases	2315	MLANA	melan-A			0.00231707	0.00231707	1
Multiple Sclerosis	Nervous System Diseases;Immune System Diseases	2317	FLNB	filamin B, beta	Immune System	cytoskeletal protein	0.000283505	0.000283505	1
Multiple Sclerosis	Nervous System Diseases;Immune System Diseases	2332	FMR1	fragile X mental retardation 1		nucleic acid binding	0.000283505	0.000283505	1
Multiple Sclerosis	Nervous System Diseases;Immune System Diseases	2477	FRAXA	fragile site, folic acid type, rare, fra(X)(q27.3) A (macroorchidism, mental retardation)			0.000283505	0.000283505	1
Multiple Sclerosis	Nervous System Diseases;Immune System Diseases	2532	ACKR1	atypical chemokine receptor 1 (Duffy blood group)	Signal Transduction		0.000283505	0.000283505	1
Multiple Sclerosis	Nervous System Diseases;Immune System Diseases	2547	XRCC6	X-ray repair complementing defective repair in Chinese hamster cells 6		nucleic acid binding	0.00231707	0.00231707	1
Multiple Sclerosis	Nervous System Diseases;Immune System Diseases	2550	GABBR1	gamma-aminobutyric acid (GABA) B receptor, 1	Signal Transduction; Neuronal System	receptor	0.00463414	0.00463414	2
Multiple Sclerosis	Nervous System Diseases;Immune System Diseases	2551	GABPA	GA binding protein transcription factor, alpha subunit 60kDa	Organelle biogenesis and maintenance	nucleic acid binding; signaling molecule; transcription factor	0.000283505	0.000283505	1
Multiple Sclerosis	Nervous System Diseases;Immune System Diseases	2556	GABRA3	gamma-aminobutyric acid (GABA) A receptor, alpha 3	Neuronal System; Transmembrane transport of small molecules	receptor; transporter	0.00231707	0.00231707	1
Multiple Sclerosis	Nervous System Diseases;Immune System Diseases	2571	GAD1	glutamate decarboxylase 1 (brain, 67kDa)		lyase	0.00252258	0.00252258	1
Multiple Sclerosis	Nervous System Diseases;Immune System Diseases	2596	GAP43	growth associated protein 43			0.000283505	0.000283505	1
Multiple Sclerosis	Nervous System Diseases;Immune System Diseases	2597	GAPDH	glyceraldehyde-3-phosphate dehydrogenase	Metabolism	oxidoreductase	0.00252258	0.00252258	1
Multiple Sclerosis	Nervous System Diseases;Immune System Diseases	2621	GAS6	growth arrest-specific 6		calcium-binding protein; extracellular matrix protein	0.000283505	0.000283505	1
Multiple Sclerosis	Nervous System Diseases;Immune System Diseases	2633	GBP1	guanylate binding protein 1, interferon-inducible		enzyme modulator	0.00231707	0.00231707	1
Multiple Sclerosis	Nervous System Diseases;Immune System Diseases	2638	GC	group-specific component (vitamin D binding protein)	Metabolism		0.000850514	0.000850514	3
Multiple Sclerosis	Nervous System Diseases;Immune System Diseases	2651	GCNT2	glucosaminyl (N-acetyl) transferase 2, I-branching enzyme (I blood group)		transferase	0.00510308	0.00510308	18
Multiple Sclerosis	Nervous System Diseases;Immune System Diseases	2669	GEM	GTP binding protein overexpressed in skeletal muscle		enzyme modulator	0.00141752	0.00141752	5
Multiple Sclerosis	Nervous System Diseases;Immune System Diseases	2670	GFAP	glial fibrillary acidic protein		cytoskeletal protein; structural protein	0.00113402	0.00113402	4
Multiple Sclerosis	Nervous System Diseases;Immune System Diseases	2672	GFI1	growth factor independent 1 transcription repressor		transcription factor	0.00288408	0.00288408	2
Multiple Sclerosis	Nervous System Diseases;Immune System Diseases	2678	GGT1	gamma-glutamyltransferase 1	Metabolism	hydrolase; protease; transferase	0.000283505	0.000283505	1
Multiple Sclerosis	Nervous System Diseases;Immune System Diseases	2696	GIPR	gastric inhibitory polypeptide receptor	Signal Transduction	defense/immunity protein; receptor	0.00231707	0.00231707	1
Multiple Sclerosis	Nervous System Diseases;Immune System Diseases	2705	GJB1	gap junction protein, beta 1, 32kDa		cell junction protein	0.000567009	0.000567009	2
Multiple Sclerosis	Nervous System Diseases;Immune System Diseases	2735	GLI1	GLI family zinc finger 1	Signal Transduction	transcription factor	0.000283505	0.000283505	1
Multiple Sclerosis	Nervous System Diseases;Immune System Diseases	2739	GLO1	glyoxalase I			0.00512315	0.00512315	1
Multiple Sclerosis	Nervous System Diseases;Immune System Diseases	2784	GNB3	guanine nucleotide binding protein (G protein), beta polypeptide 3	Hemostasis; Metabolism of proteins; Transmembrane transport of small molecules; Metabolism; Neuronal System; Signal Transduction	enzyme modulator; hydrolase	0.00231707	0.00231707	1
Multiple Sclerosis	Nervous System Diseases;Immune System Diseases	2811	GP1BA	glycoprotein Ib (platelet), alpha polypeptide	Hemostasis		0.000283505	0.000283505	1
Multiple Sclerosis	Nervous System Diseases;Immune System Diseases	2827	GPR3	G protein-coupled receptor 3		receptor	0.000283505	0.000283505	1
Multiple Sclerosis	Nervous System Diseases;Immune System Diseases	2833	CXCR3	chemokine (C-X-C motif) receptor 3		receptor	0.00337309	0.00337309	3
Multiple Sclerosis	Nervous System Diseases;Immune System Diseases	2852	GPER1	G protein-coupled estrogen receptor 1		receptor	0.000283505	0.000283505	1
Multiple Sclerosis	Nervous System Diseases;Immune System Diseases	2896	GRN	granulin			0.000283505	0.000283505	1
Multiple Sclerosis	Nervous System Diseases;Immune System Diseases	2908	NR3C1	nuclear receptor subfamily 3, group C, member 1 (glucocorticoid receptor)	Circadian Clock; Gene Expression	nucleic acid binding; receptor; transcription factor	0.00808522	0.00808522	5
Multiple Sclerosis	Nervous System Diseases;Immune System Diseases	2911	GRM1	glutamate receptor, metabotropic 1	Signal Transduction	receptor	0.000283505	0.000283505	1
Multiple Sclerosis	Nervous System Diseases;Immune System Diseases	2914	GRM4	glutamate receptor, metabotropic 4		receptor	0.000283505	0.000283505	1
Multiple Sclerosis	Nervous System Diseases;Immune System Diseases	2915	GRM5	glutamate receptor, metabotropic 5	Signal Transduction	receptor	0.000283505	0.000283505	1
Multiple Sclerosis	Nervous System Diseases;Immune System Diseases	2918	GRM8	glutamate receptor, metabotropic 8	Signal Transduction	receptor	0.000283505	0.000283505	1
Multiple Sclerosis	Nervous System Diseases;Immune System Diseases	2919	CXCL1	chemokine (C-X-C motif) ligand 1 (melanoma growth stimulating activity, alpha)	Signal Transduction	signaling molecule	0.000283505	0.000283505	1
Multiple Sclerosis	Nervous System Diseases;Immune System Diseases	2944	GSTM1	glutathione S-transferase mu 1	Metabolism		0.00715671	0.00715671	2
Multiple Sclerosis	Nervous System Diseases;Immune System Diseases	2952	GSTT1	glutathione S-transferase theta 1	Metabolism	cytoskeletal protein; isomerase; nucleic acid binding; oxidoreductase; signaling molecule; transferase	0.00231707	0.00231707	1
Multiple Sclerosis	Nervous System Diseases;Immune System Diseases	2965	GTF2H1	general transcription factor IIH, polypeptide 1, 62kDa	DNA Repair; Gene Expression	transcription factor	0.00231707	0.00231707	1
Multiple Sclerosis	Nervous System Diseases;Immune System Diseases	2968	GTF2H4	general transcription factor IIH, polypeptide 4, 52kDa	DNA Repair; Gene Expression	transcription factor	0.00231707	0.00231707	1
Multiple Sclerosis	Nervous System Diseases;Immune System Diseases	3003	GZMK	granzyme K (granzyme 3; tryptase II)		hydrolase; protease	0.000283505	0.000283505	1
Multiple Sclerosis	Nervous System Diseases;Immune System Diseases	3014	H2AFX	H2A histone family, member X	Chromatin organization; Gene Expression; Cell Cycle; DNA Repair; Cellular responses to stress; Signal Transduction	nucleic acid binding	0.000283505	0.000283505	1
Multiple Sclerosis	Nervous System Diseases;Immune System Diseases	3052	HCCS	holocytochrome c synthase		lyase	0.000283505	0.000283505	1
Multiple Sclerosis	Nervous System Diseases;Immune System Diseases	3075	CFH	complement factor H	Immune System	cell adhesion molecule; defense/immunity protein; hydrolase; protease; receptor; transfer/carrier protein	0.000283505	0.000283505	1
Multiple Sclerosis	Nervous System Diseases;Immune System Diseases	3077	HFE	hemochromatosis		defense/immunity protein; receptor	0.00829073	0.00829073	4
Multiple Sclerosis	Nervous System Diseases;Immune System Diseases	3084	NRG1	neuregulin 1	Immune System; Signal Transduction	signaling molecule	0.000283505	0.000283505	1
Multiple Sclerosis	Nervous System Diseases;Immune System Diseases	3087	HHEX	hematopoietically expressed homeobox		nucleic acid binding; transcription factor	0.00231707	0.00231707	1
Multiple Sclerosis	Nervous System Diseases;Immune System Diseases	3091	HIF1A	hypoxia inducible factor 1, alpha subunit (basic helix-loop-helix transcription factor)	Circadian Clock; Cellular responses to stress; Signal Transduction	nucleic acid binding; transcription factor	0.000283505	0.000283505	1
Multiple Sclerosis	Nervous System Diseases;Immune System Diseases	3105	HLA-A	major histocompatibility complex, class I, A	Immune System		0.0531165	0.0531165	32
Multiple Sclerosis	Nervous System Diseases;Immune System Diseases	3106	HLA-B	major histocompatibility complex, class I, B	Immune System		0.0418637	0.0418637	24
Multiple Sclerosis	Nervous System Diseases;Immune System Diseases	3107	HLA-C	major histocompatibility complex, class I, C	Immune System		0.0242267	0.0242267	10
Multiple Sclerosis	Nervous System Diseases;Immune System Diseases	3108	HLA-DMA	major histocompatibility complex, class II, DM alpha	Immune System	defense/immunity protein	0.00463414	0.00463414	2
Multiple Sclerosis	Nervous System Diseases;Immune System Diseases	3109	HLA-DMB	major histocompatibility complex, class II, DM beta	Immune System	defense/immunity protein	0.00491764	0.00491764	3
Multiple Sclerosis	Nervous System Diseases;Immune System Diseases	3111	HLA-DOA	major histocompatibility complex, class II, DO alpha	Immune System	defense/immunity protein	0.00113402	0.00113402	4
Multiple Sclerosis	Nervous System Diseases;Immune System Diseases	3115	HLA-DPB1	major histocompatibility complex, class II, DP beta 1	Immune System	defense/immunity protein	0.236856	0.236856	22
Multiple Sclerosis	Nervous System Diseases;Immune System Diseases	3117	HLA-DQA1	major histocompatibility complex, class II, DQ alpha 1	Immune System	defense/immunity protein	0.052237	0.052237	23
Multiple Sclerosis	Nervous System Diseases;Immune System Diseases	3118	HLA-DQA2	major histocompatibility complex, class II, DQ alpha 2	Immune System	defense/immunity protein	0.000850514	0.000850514	3
Multiple Sclerosis	Nervous System Diseases;Immune System Diseases	3119	HLA-DQB1	major histocompatibility complex, class II, DQ beta 1	Immune System	defense/immunity protein	0.289955	0.289955	63
Multiple Sclerosis	Nervous System Diseases;Immune System Diseases	3120	HLA-DQB2	major histocompatibility complex, class II, DQ beta 2		defense/immunity protein	0.00340205	0.00340205	12
Multiple Sclerosis	Nervous System Diseases;Immune System Diseases	3122	HLA-DRA	major histocompatibility complex, class II, DR alpha		defense/immunity protein	0.229593	0.229593	9
Multiple Sclerosis	Nervous System Diseases;Immune System Diseases	3123	HLA-DRB1	major histocompatibility complex, class II, DR beta 1	Immune System		0.362439	0.362439	232
Multiple Sclerosis	Nervous System Diseases;Immune System Diseases	3126	HLA-DRB4	major histocompatibility complex, class II, DR beta 4	Immune System	defense/immunity protein	0.00917021	0.00917021	18
Multiple Sclerosis	Nervous System Diseases;Immune System Diseases	3127	HLA-DRB5	major histocompatibility complex, class II, DR beta 5	Immune System	defense/immunity protein	0.0223786	0.0223786	25
Multiple Sclerosis	Nervous System Diseases;Immune System Diseases	3133	HLA-E	major histocompatibility complex, class I, E	Immune System	defense/immunity protein; receptor	0.0110567	0.0110567	39
Multiple Sclerosis	Nervous System Diseases;Immune System Diseases	3134	HLA-F	major histocompatibility complex, class I, F	Immune System	defense/immunity protein; receptor	0.00463414	0.00463414	2
Multiple Sclerosis	Nervous System Diseases;Immune System Diseases	3135	HLA-G	major histocompatibility complex, class I, G		defense/immunity protein; receptor	0.0157309	0.0157309	9
Multiple Sclerosis	Nervous System Diseases;Immune System Diseases	3137	HLA-J	major histocompatibility complex, class I, J (pseudogene)			0.00231707	0.00231707	1
Multiple Sclerosis	Nervous System Diseases;Immune System Diseases	3146	HMGB1	high mobility group box 1	Immune System; Programmed Cell Death	nucleic acid binding; signaling molecule; transcription factor	0.00308959	0.00308959	2
Multiple Sclerosis	Nervous System Diseases;Immune System Diseases	3162	HMOX1	heme oxygenase (decycling) 1	Transmembrane transport of small molecules; Metabolism	oxidoreductase	0.00280608	0.00280608	2
Multiple Sclerosis	Nervous System Diseases;Immune System Diseases	3164	NR4A1	nuclear receptor subfamily 4, group A, member 1	Immune System; Gene Expression; Signal Transduction	receptor; transcription factor	0.000567009	0.000567009	2
Multiple Sclerosis	Nervous System Diseases;Immune System Diseases	3176	HNMT	histamine N-methyltransferase			0.00260057	0.00260057	1
Multiple Sclerosis	Nervous System Diseases;Immune System Diseases	3214	HOXB4	homeobox B4		nucleic acid binding; transcription factor	0.000283505	0.000283505	1
Multiple Sclerosis	Nervous System Diseases;Immune System Diseases	3251	HPRT1	hypoxanthine phosphoribosyltransferase 1	Metabolism	isomerase; transferase	0.00141752	0.00141752	5
Multiple Sclerosis	Nervous System Diseases;Immune System Diseases	3272	HRES1	HTLV-1 related endogenous sequence			0.00113402	0.00113402	4
Multiple Sclerosis	Nervous System Diseases;Immune System Diseases	3295	HSD17B4	hydroxysteroid (17-beta) dehydrogenase 4		oxidoreductase	0.000283505	0.000283505	1
Multiple Sclerosis	Nervous System Diseases;Immune System Diseases	3303	HSPA1A	heat shock 70kDa protein 1A	Gene Expression; Cellular responses to stress	chaperone	0.000567009	0.000567009	2
Multiple Sclerosis	Nervous System Diseases;Immune System Diseases	3304	HSPA1B	heat shock 70kDa protein 1B	Gene Expression; Cellular responses to stress	chaperone	0.000567009	0.000567009	2
Multiple Sclerosis	Nervous System Diseases;Immune System Diseases	3308	HSPA4	heat shock 70kDa protein 4		chaperone	0.00170103	0.00170103	6
Multiple Sclerosis	Nervous System Diseases;Immune System Diseases	3315	HSPB1	heat shock 27kDa protein 1	Signal Transduction; Gene Expression	chaperone; structural protein	0.00231707	0.00231707	1
Multiple Sclerosis	Nervous System Diseases;Immune System Diseases	3316	HSPB2	heat shock 27kDa protein 2			0.00231707	0.00231707	1
Multiple Sclerosis	Nervous System Diseases;Immune System Diseases	3382	ICA1	islet cell autoantigen 1, 69kDa			0.000567009	0.000567009	2
Multiple Sclerosis	Nervous System Diseases;Immune System Diseases	3383	ICAM1	intercellular adhesion molecule 1	Extracellular matrix organization; Immune System	cell adhesion molecule; signaling molecule	0.224753	0.224753	10
Multiple Sclerosis	Nervous System Diseases;Immune System Diseases	3394	IRF8	interferon regulatory factor 8		nucleic acid binding; transcription factor	0.223003	0.223003	8
Multiple Sclerosis	Nervous System Diseases;Immune System Diseases	3428	IFI16	interferon, gamma-inducible protein 16	Immune System	transcription factor	0.000283505	0.000283505	1
Multiple Sclerosis	Nervous System Diseases;Immune System Diseases	3439	IFNA1	interferon, alpha 1	Hemostasis; Immune System	signaling molecule	0.00368556	0.00368556	13
Multiple Sclerosis	Nervous System Diseases;Immune System Diseases	3447	IFNA13	interferon, alpha 13		signaling molecule	0.00368556	0.00368556	13
Multiple Sclerosis	Nervous System Diseases;Immune System Diseases	3451	IFNA17	interferon, alpha 17		signaling molecule	0.00260057	0.00260057	1
Multiple Sclerosis	Nervous System Diseases;Immune System Diseases	3454	IFNAR1	interferon (alpha, beta and omega) receptor 1	Immune System	defense/immunity protein; receptor	0.0101188	0.0101188	6
Multiple Sclerosis	Nervous System Diseases;Immune System Diseases	3455	IFNAR2	interferon (alpha, beta and omega) receptor 2	Immune System	defense/immunity protein; receptor	0.00520114	0.00520114	3
Multiple Sclerosis	Nervous System Diseases;Immune System Diseases	3456	IFNB1	interferon, beta 1, fibroblast	Hemostasis; Immune System; Cellular responses to stress	signaling molecule	0.253425	0.253425	149
Multiple Sclerosis	Nervous System Diseases;Immune System Diseases	3458	IFNG	interferon, gamma	Immune System	signaling molecule	0.0429492	0.0429492	34
Multiple Sclerosis	Nervous System Diseases;Immune System Diseases	3460	IFNGR2	interferon gamma receptor 2 (interferon gamma transducer 1)	Immune System	defense/immunity protein; receptor	0.00231707	0.00231707	1
Multiple Sclerosis	Nervous System Diseases;Immune System Diseases	3476	IGBP1	immunoglobulin (CD79A) binding protein 1		defense/immunity protein	0.000567009	0.000567009	2
Multiple Sclerosis	Nervous System Diseases;Immune System Diseases	3479	IGF1	insulin-like growth factor 1 (somatomedin C)	Hemostasis; Metabolism of proteins; Signal Transduction	signaling molecule	0.000567009	0.000567009	2
Multiple Sclerosis	Nervous System Diseases;Immune System Diseases	3482	IGF2R	insulin-like growth factor 2 receptor	Membrane Trafficking		0.00231707	0.00231707	1
Multiple Sclerosis	Nervous System Diseases;Immune System Diseases	3552	IL1A	interleukin 1, alpha	Cellular responses to stress; Immune System	signaling molecule	0.0129538	0.0129538	14
Multiple Sclerosis	Nervous System Diseases;Immune System Diseases	3553	IL1B	interleukin 1, beta	Immune System	signaling molecule	0.239379	0.239379	21
Multiple Sclerosis	Nervous System Diseases;Immune System Diseases	3554	IL1R1	interleukin 1 receptor, type I	Immune System	receptor	0.00463414	0.00463414	2
Multiple Sclerosis	Nervous System Diseases;Immune System Diseases	3557	IL1RN	interleukin 1 receptor antagonist		signaling molecule	0.0259277	0.0259277	15
Multiple Sclerosis	Nervous System Diseases;Immune System Diseases	3558	IL2	interleukin 2	Hemostasis; Immune System; Signal Transduction	signaling molecule	0.0284013	0.0284013	20
Multiple Sclerosis	Nervous System Diseases;Immune System Diseases	3559	IL2RA	interleukin 2 receptor, alpha	Hemostasis; Immune System; Signal Transduction	receptor	0.266881	0.266881	46
Multiple Sclerosis	Nervous System Diseases;Immune System Diseases	3560	IL2RB	interleukin 2 receptor, beta	Hemostasis; Immune System; Signal Transduction	receptor	0.00260057	0.00260057	1
Multiple Sclerosis	Nervous System Diseases;Immune System Diseases	3565	IL4	interleukin 4		signaling molecule	0.018155	0.018155	15
Multiple Sclerosis	Nervous System Diseases;Immune System Diseases	3566	IL4R	interleukin 4 receptor		receptor	0.117275	0.117275	7
Multiple Sclerosis	Nervous System Diseases;Immune System Diseases	3568	IL5RA	interleukin 5 receptor, alpha	Hemostasis; Immune System; Signal Transduction	defense/immunity protein; receptor; signaling molecule	0.00483964	0.00483964	1
Multiple Sclerosis	Nervous System Diseases;Immune System Diseases	3569	IL6	interleukin 6	Developmental Biology; Immune System; Cellular responses to stress; Signal Transduction	signaling molecule	0.03723	0.03723	20
Multiple Sclerosis	Nervous System Diseases;Immune System Diseases	3570	IL6R	interleukin 6 receptor	Developmental Biology; Immune System; Signal Transduction	defense/immunity protein; receptor; signaling molecule	0.00252258	0.00252258	1
Multiple Sclerosis	Nervous System Diseases;Immune System Diseases	3574	IL7	interleukin 7	Immune System	signaling molecule	0.217469	0.217469	11
Multiple Sclerosis	Nervous System Diseases;Immune System Diseases	3575	IL7R	interleukin 7 receptor	Immune System	receptor	0.274986	0.274986	38
Multiple Sclerosis	Nervous System Diseases;Immune System Diseases	3576	CXCL8	chemokine (C-X-C motif) ligand 8	Metabolism of proteins; Cellular responses to stress; Signal Transduction	signaling molecule	0.00540665	0.00540665	2
Multiple Sclerosis	Nervous System Diseases;Immune System Diseases	3578	IL9	interleukin 9			0.000283505	0.000283505	1
Multiple Sclerosis	Nervous System Diseases;Immune System Diseases	3579	CXCR2	chemokine (C-X-C motif) receptor 2	Signal Transduction	receptor	0.00288408	0.00288408	2
Multiple Sclerosis	Nervous System Diseases;Immune System Diseases	3586	IL10	interleukin 10		signaling molecule	0.0475833	0.0475833	32
Multiple Sclerosis	Nervous System Diseases;Immune System Diseases	3592	IL12A	interleukin 12A		signaling molecule	0.222436	0.222436	8
Multiple Sclerosis	Nervous System Diseases;Immune System Diseases	3593	IL12B	interleukin 12B		signaling molecule	0.00983528	0.00983528	5
Multiple Sclerosis	Nervous System Diseases;Immune System Diseases	3595	IL12RB2	interleukin 12 receptor, beta 2		defense/immunity protein; receptor; signaling molecule	0.00491764	0.00491764	3
Multiple Sclerosis	Nervous System Diseases;Immune System Diseases	3600	IL15	interleukin 15		signaling molecule	0.000567009	0.000567009	2
Multiple Sclerosis	Nervous System Diseases;Immune System Diseases	3604	TNFRSF9	tumor necrosis factor receptor superfamily, member 9		receptor	0.000283505	0.000283505	1
Multiple Sclerosis	Nervous System Diseases;Immune System Diseases	3605	IL17A	interleukin 17A		signaling molecule	0.00705865	0.00705865	17
Multiple Sclerosis	Nervous System Diseases;Immune System Diseases	3606	IL18	interleukin 18	Immune System		0.00589567	0.00589567	4
Multiple Sclerosis	Nervous System Diseases;Immune System Diseases	3620	IDO1	indoleamine 2,3-dioxygenase 1			0.00483964	0.00483964	2
Multiple Sclerosis	Nervous System Diseases;Immune System Diseases	3627	CXCL10	chemokine (C-X-C motif) ligand 10	Signal Transduction	signaling molecule	0.00316758	0.00316758	3
Multiple Sclerosis	Nervous System Diseases;Immune System Diseases	3630	INS	insulin	Developmental Biology; Metabolism of proteins; Signal Transduction; Metabolism	signaling molecule	0.000850514	0.000850514	3
Multiple Sclerosis	Nervous System Diseases;Immune System Diseases	3659	IRF1	interferon regulatory factor 1		nucleic acid binding; transcription factor	0.00569016	0.00569016	4
Multiple Sclerosis	Nervous System Diseases;Immune System Diseases	3662	IRF4	interferon regulatory factor 4	Immune System	nucleic acid binding; transcription factor	0.00231707	0.00231707	1
Multiple Sclerosis	Nervous System Diseases;Immune System Diseases	3663	IRF5	interferon regulatory factor 5	Immune System	nucleic acid binding; transcription factor	0.0108133	0.0108133	4
Multiple Sclerosis	Nervous System Diseases;Immune System Diseases	3669	ISG20	interferon stimulated exonuclease gene 20kDa	Immune System	nucleic acid binding	0.00453607	0.00453607	16
Multiple Sclerosis	Nervous System Diseases;Immune System Diseases	3672	ITGA1	integrin, alpha 1	Developmental Biology; Hemostasis; Muscle contraction; Extracellular matrix organization	cell adhesion molecule	0.00252258	0.00252258	1
Multiple Sclerosis	Nervous System Diseases;Immune System Diseases	3676	ITGA4	integrin, alpha 4 (antigen CD49D, alpha 4 subunit of VLA-4 receptor)	Hemostasis; Extracellular matrix organization; Immune System	cell adhesion molecule	0.0125634	0.0125634	6
Multiple Sclerosis	Nervous System Diseases;Immune System Diseases	3683	ITGAL	integrin, alpha L (antigen CD11A (p180), lymphocyte function-associated antigen 1; alpha polypeptide)	Hemostasis; Extracellular matrix organization; Immune System	cell adhesion molecule	0.000283505	0.000283505	1
Multiple Sclerosis	Nervous System Diseases;Immune System Diseases	3684	ITGAM	integrin, alpha M (complement component 3 receptor 3 subunit)	Hemostasis; Extracellular matrix organization; Immune System	cell adhesion molecule	0.000567009	0.000567009	2
Multiple Sclerosis	Nervous System Diseases;Immune System Diseases	3687	ITGAX	integrin, alpha X (complement component 3 receptor 4 subunit)	Hemostasis; Extracellular matrix organization	cell adhesion molecule	0.000283505	0.000283505	1
Multiple Sclerosis	Nervous System Diseases;Immune System Diseases	3689	ITGB2	integrin, beta 2 (complement component 3 receptor 3 and 4 subunit)	Hemostasis; Extracellular matrix organization; Immune System	cell adhesion molecule; extracellular matrix protein; receptor	0.000567009	0.000567009	2
Multiple Sclerosis	Nervous System Diseases;Immune System Diseases	3716	JAK1	Janus kinase 1	Developmental Biology; Hemostasis; Immune System; Signal Transduction	kinase; transferase	0.00260057	0.00260057	2
Multiple Sclerosis	Nervous System Diseases;Immune System Diseases	3717	JAK2	Janus kinase 2	Developmental Biology; Hemostasis; Immune System; Signal Transduction; Chromatin organization	kinase; transferase	0.00231707	0.00231707	1
Multiple Sclerosis	Nervous System Diseases;Immune System Diseases	3738	KCNA3	potassium channel, voltage gated shaker related subfamily A, member 3	Neuronal System	transporter	0.00532866	0.00532866	3
Multiple Sclerosis	Nervous System Diseases;Immune System Diseases	3766	KCNJ10	potassium channel, inwardly rectifying subfamily J, member 10	Neuronal System		0.000283505	0.000283505	1
Multiple Sclerosis	Nervous System Diseases;Immune System Diseases	3798	KIF5A	kinesin family member 5A	Hemostasis; Metabolism of proteins; Immune System	cytoskeletal protein	0.00260057	0.00260057	1
Multiple Sclerosis	Nervous System Diseases;Immune System Diseases	3802	KIR2DL1	killer cell immunoglobulin-like receptor, two domains, long cytoplasmic tail, 1	Immune System		0.00463414	0.00463414	2
Multiple Sclerosis	Nervous System Diseases;Immune System Diseases	3803	KIR2DL2	killer cell immunoglobulin-like receptor, two domains, long cytoplasmic tail, 2	Immune System		0.00491764	0.00491764	3
Multiple Sclerosis	Nervous System Diseases;Immune System Diseases	3804	KIR2DL3	killer cell immunoglobulin-like receptor, two domains, long cytoplasmic tail, 3	Immune System	defense/immunity protein; receptor; signaling molecule	0.00463414	0.00463414	2
Multiple Sclerosis	Nervous System Diseases;Immune System Diseases	3805	KIR2DL4	killer cell immunoglobulin-like receptor, two domains, long cytoplasmic tail, 4		defense/immunity protein; receptor; signaling molecule	0.00491764	0.00491764	2
Multiple Sclerosis	Nervous System Diseases;Immune System Diseases	3806	KIR2DS1	killer cell immunoglobulin-like receptor, two domains, short cytoplasmic tail, 1	Immune System		0.00548465	0.00548465	5
[truncated: 719 more rows]

## Sheet: Table S4|OMIM
Table S4| List of endometriosis (a) and multiple sclerosis (b) associated genes obtained from OMIM database
[truncated: 158 more rows]

[truncated: 7 more sheets: Table S5|PEA-KEGG, Table S6|GO-BP, Table S7|PEA-GO, Table S8|Top Indicator, Table S9|PEA-PPI, Table S10|Total pathways, Table S11|Immunomodulatory prot]
